# Supplementary material for: Differentiating severe and non-severe lower respiratory tract illness in patients hospitalized with influenza: Development of the Influenza Disease Evaluation and Assessment of Severity (IDEAS) scale
Source: PLoS One. 2021 Oct 21;16(10):e0258482. doi: 10.1371/journal.pone.0258482 (PMC8530291; doi:10.1371/journal.pone.0258482)
Supplement: S1 Data — (XLSX) [file pone.0258482.s001.xlsx]

## Sheet: retos_data
case_id	influenza	classd	dem_age	dem_sex	LOS	hosp_icudirect	hosp_icutransfer	hosp_vent	hosp_venttype	hosp_vaso	hx_symptomdays	hx_neoplastic	hx_chf	hx_cva	hx_renal	hx_liver	hx_renalfailure	hx_diabetes	hx_cirrhosis	hx_copd	hx_homeo2	hx_hiv	hx_hivhaart	hx_hivprioraids	risk_hospitalizedprior90	risk_chronicdialysis	risk_activecad	risk_ah	risk_hyperlipid	risk_priormi	risk_priorpcta	risk_afib	exam_hr	exam_rr	exam_sbp	exam_dbp	exam_temp	exam_o2satvalue	exam_fio2	exam_mental	lab_hematocrit	lab_hemoglobin	lab_wbc	lab_bands	lab_platelets	lab_na	lab_k	lab_bun	lab_creatinine
1	1	1	47	0	4	0	1	0		0	7	0	0	0	0	0	0	0	0	0	0	0	0	0	0	0	0	0	0	0	0	0	79	26	177	82	39.5	91	37	0	39.2	12.8	7.2		234	136	3.7	9	0.7
2	0	1	46	0	1	0	0	0		0	4	0	0	0	0	0	0	0	0	0	0	0	0	0	0	0	0	0	0	0	0	0	92	16	112	69	36.7	91		0	45.1	13.5	7.9		315	142	3.4	9	0.6
3	1	1	30	0	1	0	0	0		0	1	0	0	0	0	0	0	0	0	0	0	0	0	0	0	0	0	0	0	0	0	0	94	25	119	76	37.8	99	28	0	36.9	12.2	3.3		147	135	3.3	5	0.6
4	0	1	57	1	3	0	0	0		0	2	0	1	1	0	0	0	1	0	1	0	0	0	0	1	0	1	1	1	0	0	1	110	28	118	64	36.8	99	32	0	25.8	8.2	14		483	138	3.6	13	1
5	0	1	46	0	2	1	0	1	2	0	7	0	0	0	0	0	0	1	0	1	1	0	0	0	0	0	0	1	1	0	0	0	90	20	120	76	37	87	40	0	33.2	10.1	5.5		224	138	4.5	15	0.7
6	0	1	63	0	3	1	0	1	2	0	10	0	0	0	0	0	0	1	0	0	0	0	0	0	0	0	0	1	1	0	0	0	117	24	147	123	36.7	89	40	0	25.4	8.5	4.2		13	128	4.1	22	0.4
7	0	1	79	0	1	0	0	0		0	3	1	0	0	0	0	0	0	0	1	1	0	0	0	0	0	0	1	1	0	0	0	82	18	140	61	38.1	70	28	0	29.2	9.5	7.3		221	136	3.9	11	0.5
9	1	1	83	1	8	0	0	0		0	18	0	0	0	0	0	0	0	0	0	0	0	0	0	0	0	0	1	0	0	0	0	109	18	83	53	36.7	99	100	1	29.8	8.3	1.6		164	133	3.6	33	1
11	1	1	55	0	3	0	0	0		0	3	0	0	0	0	0	0	0	0	1	0	0	0	0	0	0	0	0	0	0	0	0	120	28	90	50	38.7	90	28	0	40.1	13.6	7.9		207	141	2.8	11	0.8
12	0	1	25	1	17	0	1	1	2	0	5	0	0	0	0	0	0	0	0	0	0	0	0	0	0	0	0	0	0	0	0	0	105	26	138	83	39.2	89	28	0	38.8	13.9	16.1		382	136	3.3	6	0.9
13	0	1	62	1	3	0	0	0		0	4	0	1	0	1	0	0	0	0	1	0	0	0	0	0	0	0	1	0	1	0	0	90	25	104	69	38	96	21	0	36.2	12.4	26.2		226	130	3.5	32	1.9
15	0	1	55	0	3	0	0	0		0	30	0	0	0	0	0	0	0	0	0	0	0	0	0	0	0	0	1	0	0	0	0	95	20	195	85	36.4	99	21	0	36.8	13.7	8.1		221	140	3.7	12	0.6
16	0	1	47	1	4	0	1	0		0	7	1	0	0	0	0	0	0	0	0	0	0	0	0	0	0	0	0	0	0	0	0	126	20	140	84	40	92	28	0	24.9	8.3	15		321	141	3.4	6	0.7
17	0	1	35	1	20	1	0	1	1	0	10	1	0	0	0	0	0	0	0	0	0	0	0	0	0	0	0	0	0	0	0	0	101	22	125	64	36.5	94	40	0	39.5	13.1	15.4		377	141	3.8	3	0.5
18	1	2	54	0	3	0	0	0		0	4	0	0	0	0	0	0	0	0	1	1	0	0	0	0	0	0	1	1	0	0	0	118	24	139	115	37.3	88	21	0	38.3	13.6	9.1		260	137	4	5	0.8
19	1	1	40	0	6	0	0	0		0	14	0	0	0	0	0	0	0	0	0	0	1	1	0	1	0	0	1	0	0	0	0	116	18	96	61	39.4	89		0	30.1	10.5	10.8		343	131	3.1	10	1.6
21	0	1	60	1	2	0	0	0		0	3	0	0	0	0	0	0	0	0	1	1	0	0	0	0	0	0	0	0	0	0	0	100	18	163	73	37.3	93	40	0	35.6	11	25.2		349	132	4.4	25	0.9
22	0	1	51	0	16	0	1	0		1	5	0	0	0	0	0	0	0	0	0	0	0	0	0	0	0	0	0	0	0	0	0	125	20	127	82	37.1	94		0	49.6	17	7.7		93	135	4.4	18	1.3
23	0	1	58	0	2	0	0	0		0	4	0	1	0	1	0	1	1	0	0	0	0	0	0	1	1	0	1	0	0	0	0	87	18	144	72	37.4	95		0	26.9	8.5	4.5		217	139	4.3	36	6.6
25	0	1	46	1	13	1	0	1	2	0	7	0	1	0	0	0	0	0	0	0	0	0	0	0	0	0	0	1	0	0	0	0	108	22	195	103	40	90	40	0	42.2	13.2	14.9		232	137	3.7	25	1.8
26	1	1	54	0	4	0	0	0		0	1	0	0	0	0	0	0	0	0	0	0	0	0	0	0	0	0	1	0	0	0	0	130	22	144	80	37.8	90	32	0	48.8	15.9	18.3		240	134	4	16	0.8
27	0	1	46	1	4	0	0	0		0	2	0	0	0	0	0	0	0	0	1	0	1	1	1	0	0	0	1	0	0	0	0	111	28	146	79	39.4	88	40	0	43.8	15.1	8.9		165	138	3.8	16	0.7
28	0	1	49	1	5	0	0	0		0	14	0	0	0	0	0	0	0	0	0	0	0	0	0	0	0	0	0	0	0	0	0	135	24	170	79	37.2	89	90	0	41.6	14.3	7.7		175	133	4.5	9	0.6
31	0	2	65	0	2	0	0	0		0	21	0	1	0	0	0	0	1	0	1	1	0	0	0	1	0	1	1	1	0	0	0	115	24	96	30	36.9	90		0	17.9	4.5	10		391	142	4.9	32	2.4
32	0	2	37	0	2	0	0	0		0	1	0	0	0	0	0	0	0	0	1	0	0	0	0	0	0	0	0	0	0	0	0	120	28	119	80	36.9	91	28	0	46.8	16	18.8		417	140	4.3	12	0.6
33	0	2	57	1	4	0	0	0		0	21	0	0	0	0	0	0	0	0	1	0	0	0	0	1	0	0	1	0	0	0	1	115	18	149	94	36.8	100		0	48.3	16.4	11.5		360	138	4.6	15	1.1
34	0	2	62	1	1	0	0	0		0	2	0	0	0	0	0	0	0	0	1	0	0	0	0	1	0	0	1	0	0	0	0	89	22	189	100	36.9	98	21	0	49.4	17	9.1		211	138	4.8	14	0.7
35	0	2	58	1	1	0	0	0		0	4	0	0	0	0	0	0	0	0	1	0	0	0	0	0	0	1	1	0	0	1	0	83	16	151	88	37.1	92		0	47.3	16.2	9.5		181	141	4.2	16	0.7
36	1	2	55	1	3	0	0	0		0	14	0	0	0	0	1	0	0	0	1	0	0	0	0	1	0	0	1	0	0	0	0	123	24	139	79	39.1	93	40	0	43.2	15	9.3		170	131	4.4	15	0.7
37	0	2	44	0	4	1	0	1	1	0	14	0	0	0	0	0	0	0	0	1	0	0	0	0	0	0	0	1	0	0	0	0	62	22	159	104	36.7	89	24	0	40.2	14.1	16.6		302	143	3.8	14	0.7
38	0	2	42	0	6	0	0	0		0	2	0	1	0	0	0	0	0	0	1	0	0	0	0	1	0	0	1	0	0	0	0	127	24	175	111	36.6	99		0	35.4	11.4	23.2		444	134	4.1	13	1
39	0	2	56	0	16	1	0	1	1	0	2	0	0	0	0	0	0	0	0	1	0	0	0	0	0	0	0	1	0	0	0	0	111	24	160	100	37.3	96	40	0	45.4	14.8	7.8		253	135	3.7	6	0.5
42	0	2	36	1	3	0	0	0		0	5	0	0	0	0	0	0	0	0	1	0	1	0	0	0	0	0	0	0	0	0	0	112	20	140	94	38.7	97	21	0	40.1	13.7	11.7		264	142	3.6	12	0.8
44	0	2	48	0	2	1	0	1	2	0	2	0	0	0	0	0	0	1	0	1	0	0	0	0	1	0	0	0	0	0	0	0	113	16	118	53	37.2	100	50	0	35.4	10.6	11.2		445	126	4.1	13	0.6
46	0	3	44	1	9	0	1	0		0	1	0	0	0	0	0	0	0	0	0	1	0	0	0	1	0	0	0	0	1	0	0	119	22	112	89	38.3	93		0	35.3	10.8	9.5		364	155	4.5	34	1.1
47	1	3	69	0	4	0	0	0		0	1	0	0	0	0	1	0	0	0	0	0	0	0	0	0	0	0	0	0	0	0	0	88	18	144	78	37.2	100		0	41.8	14.7	3.2		108	137	3.9	11	0.7
48	0	3	64	1	2	0	0	0		0		0	0	0	0	0	0	0	0	0	0	0	0	0	1	0	1	1	1	0	0	1	86	19	146	85	37.8	97		0	37.5	12.5	15.2		344	139	4.1	15	1
50	0	3	48	1	2	0	0	0		0	21	0	0	0	0	0	0	1	0	0	0	0	0	0	0	0	0	1	1	0	0	0	109	20	112	68	36.6	93		0	46	15.9	10.7		280	136	5	21	0.9
51	0	3	66	1	4	0	0	0		0	0	0	1	1	0	0	0	1	0	0	0	0	0	0	1	0	0	1	0	0	0	0	104	20	147	66	36.6	85	36	0	26.6	8.3	21.4		556	136	3.2	17	0.8
52	1	3	21	0	2	0	0	0		0	1	0	0	0	0	0	0	0	0	0	0	0	0	0	0	0	0	1	0	0	0	0	117	22	116	57	37.4	92	21	0	32.1	10.5	7.1		235	143	3.7	5	0.5
53	1	3	48	0	3	1	0	0		0	5	0	0	0	0	0	0	0	0	0	0	0	0	0	0	0	0	1	0	0	0	0	130	32	234	120	39.3	100	30	0	31.2	8.4	8.9		271	133	3	7	0.8
55	1	2	78	1	3	0	0	0		0	2	0	0	0	0	0	0	0	0	1	0	0	0	0	0	0	0	1	0	0	0	1	94	18	171	92	39.4	100		0	45.3	15.8	7.9		180	135	4.6	12	1.23
57	0	1	73	1	4	1	0	0		0	7	1	0	0	0	0	0	1	0	0	0	0	0	0	0	0	1	1	0	0	0	0	142	20	107	67	36.9	98		0	25	8.1	6		178	133	4	18	1.2
58	0	1	83	0	13	0	1	0		0	2	0	0	0	1	0	1	0	0	1	1	0	0	0	1	0	0	1	1	0	0	0	123	18	130	82	36.5	92		0	46	15	29		402	139	6.1	54	2.4
59	1	1	48	0	4	0	0	0		0	5	1	0	0	1	1	1	1	0	1	0	0	0	0	0	0	0	0	0	0	0	0	108	22	132	87	39.2	97		0	41.1	13.9	3.08		98	134	4.3	12	0.6
60	0	1	59	1	1	0	0	0		0	7	0	0	0	0	0	0	0	0	0	0	0	0	0	0	0	0	0	0	0	0	0	122	20	121	70	36.8	100		0	41.5	14.1	25.41		295	133	3.8	18	1.1
62	0	1	54	0	17	1	0	1	1	0	4	0	1	0	0	0	0	1	0	1	1	0	0	0	1	0	0	1	0	0	0	0	119	22	105	55	38.3	87	40	0	36.3	10.5	19.3		296	133	3.8	13	1.2
63	0	1	67	0	22	1	0	1	2	0	3	0	1	0	0	0	0	1	0	1	1	0	0	0	1	0	1	1	0	0	0	1	102	26	141	63	37.4	84	40	0	39.2	11.8	17.79		281	137	4.8	39	1.4
65	1	1	52	1	2	0	0	0		0	5	0	0	1	0	0	0	1	0	0	1	0	0	0	0	0	0	1	1	0	0	0	88	20	141	96	38.6	98		0	42.3	14.1	12.23		242	135	4.1	10	1.1
67	1	2	77	0	10	0	0	0		0	1	0	0	0	0	0	0	1	0	1	1	0	0	0	1	0	0	1	0	0	0	0	108	22	129	77	38.6	98		0	37.4	12.1	5.5		211	134	4.1	10	0.7
68	0	1	25	1	3	0	0	0		0	7	0	0	0	0	0	0	0	0	0	0	0	0	0	0	0	0	0	0	0	0	0	109	20	127	86	38.2	98		0	42.8	14.5	17.71		177	138	3.1	15	1
70	0	1	25	0	4	0	0	0		0	3	0	0	0	0	0	0	0	0	0	0	0	0	0	0	0	0	0	0	0	0	0	101	20	88	46	38.5	96		0	38.7	13.3	4.84		154	134	3.7	9	0.7
71	1	2	53	1	5	1	0	1	1	0	5	1	0	0	0	0	0	0	0	1	0	0	0	0	0	0	0	1	0	0	0	0	122	24	118	56	37	94	21	0	28.4	9.9	1.22		77	135	3.9	36	2.1
72	1	2	47	0	4	1	0	0		0	3	0	0	0	0	0	0	0	0	1	0	0	0	0	0	0	0	1	0	0	0	0	82	24	147	86	38.3	84	21	0	39.9	12.4	3.21		104	136	3.6	9	0.7
73	0	2	83	0	9	0	0	0		0	14	1	0	0	0	0	0	0	0	1	0	0	0	0	1	0	1	1	1	0	1	0	71	28	179	73	36.7	97	28	0	39.1	12.9	9.45		268	138	3.3	11	0.9
74	0	1	55	0	3	0	0	0		0	14	0	0	0	0	0	0	0	0	0	0	0	0	0	0	0	0	1	1	0	0	0	84	20	107	59	36.6	93		0	42.5	14.1	3.95		133	139	3.6	12	1.1
75	0	1	32	1	20	1	0	1	1	0	7	0	0	0	0	0	0	0	0	0	0	1	0	0	1	0	0	0	0	0	0	0	133	28	118	70	36.1	93	80	0	37.2	12.6	17.87		272	133	3.4	13	1.1
76	0	2	59	0	4	0	0	0		0	7	0	1	0	0	1	0	1	0	1	0	0	0	0	0	0	1	1	0	0	0	0	103	20	169	101	36.9	85	21	0	48.4	17	14.43		201	139	3.3	9	0.6
77	0	2	52	0	4	0	0	0		0	3	0	0	0	0	0	0	0	0	1	0	0	0	0	1	0	0	0	0	0	0	0	100	18	117	72	36.9	96	24	0	35.9	11.5	15.07		304	139	3.8	14	0.7
78	1	1	60	0	6	0	0	0		0	2	0	0	0	0	0	0	0	0	1	1	0	0	0	1	0	0	1	1	0	0	0	84	19	137	79	36.9	96		0	43.2	14.9	10.49		280	130	3.2	7	0.8
79	1	3	49	0	5	0	0	1	2	0	5	0	0	0	0	0	0	0	0	0	0	0	0	0	0	0	1	1	1	0	0	0	89	18	127	57	36.5	97		0	37.2	12.8	3.89		219	136	3.5	7	0.7
80	0	1	59	1	2	0	0	0		0		1	1	0	0	1	0	1	1	1	0	0	0	0	1	0	1	1	0	0	0	0	92	22	159	104	37.7	99		0	37.3	12.2	9.64		232	135	3.6	10	0.9
81	0	2	70	0	3	0	0	0		0		0	0	1	0	0	0	0	0	1	1	0	0	0	1	0	1	1	1	0	0	0	74	18	119	77	37.5	98		0	38.2	12.1	26.87		268	138	5.1	15	1.1
82	0	1	86	1	5	0	0	0		0	2	1	1	0	1	0	1	1	0	0	0	0	0	0	0	0	0	1	1	0	0	0	72	22	101	54	36.1	93	30	0	33.3	8.8	10.86		171	122	6.4	24	1.5
83	0	2	72	0	6	0	0	0		0	10	0	0	1	0	0	0	1	0	0	0	0	0	0	1	0	0	1	1	0	0	0	63	18	127	74	37	97		0	40	13.2	6.33		309	133	3.4	9	2
84	0	1	40	0	11	0	0	0		0	7	1	0	0	0	0	0	0	0	1	0	0	0	0	0	0	0	0	0	0	0	0	116	22	124	70	37.2	88	44	0	32.1	11.2	21.44		74	138	3.1	27	0.6
85	0	3	28	0	2	0	0	0		0	6	1	0	0	0	0	0	1	0	0	0	0	0	0	0	0	0	0	0	0	0	0	73	25	130	81	36.6	95		0	41.7	14.4	10.1		357	137	3.8	16	1
86	0	2	75	0	5	0	0	0		0	14	0	1	0	0	0	0	0	0	1	0	0	0	0	0	0	0	1	1	0	0	0	102	20	147	83	37	94		0	39.2	12.8	10.62		204	135	4	9	0.9
87	0	1	25	0	6	0	0	0		0	7	0	1	0	0	0	0	0	0	0	0	0	0	0	1	0	0	0	0	0	0	0	116	18	103	62	36.7	96		0	34.9	10.8	8.31		323	138	4.1	5	0.8
88	0	1	68	0	9	1	0	0		0		0	0	0	0	0	0	0	0	1	0	0	0	0	0	0	1	1	1	0	0	0	105	34	106	55	38.3	96		0	38	12.7	25.66		487	136	4.7	28	0.9
89	0	1	88	1	15	0	0	0		0	7	0	0	0	0	0	0	1	0	0	0	0	0	0	0	0	0	1	0	0	0	0	89	27	116	66	37	94	28	0	38.1	12.7	20.5		261	145	4.3	72	2
90	0	1	77	0	4	0	0	0		0	3	0	0	0	0	0	0	0	0	1	0	0	0	0	0	0	0	1	0	0	0	0	93	24	118	56	36.8	95		0	39.6	13.4	10.16		199	133	3.4	11	0.7
91	0	1	83	0	5	0	0	0		0	14	0	0	0	0	0	0	1	0	0	0	0	0	0	1	0	1	0	0	0	0	0	89	24	96	71	36.9	95		0	40.8	12.8	13.16		367	134	4.1	18	1
94	0	1	73	1	34	1	0	0		0	2	0	1	0	0	0	0	1	0	1	1	0	0	0	1	0	0	0	0	0	0	0	110	24	117	72	38.1	97		0	28.3	9.3	11.55		342	133	3.8	14	0.8
95	0	1	55	1	12	1	0	0		0	4	0	1	0	0	0	0	1	0	1	0	0	0	0	0	0	1	1	0	0	1	1	82	16	81	49	36.8	93		0	29.5	9.3	3.2		232	137	4.6	37	1.7
97	0	2	66	0	7	0	0	0		0	7	0	0	0	0	0	0	0	0	1	1	0	0	0	0	0	0	0	0	0	0	0	93	20	126	68	36.6	91	32	0	45.4	14.5	10.5		275	140	3.7	13	0.7
98	1	2	96	0	8	0	0	0		0	1	0	1	0	0	0	0	0	0	1	0	0	0	0	0	0	0	1	0	0	0	0	84	20	172	67	37	92		0	41.5	14.3	4.1		185	138	4	15	1.2
100	0	3	38	0	3	0	0	0		0	6	0	0	0	0	0	0	1	0	0	0	0	0	0	1	0	0	1	0	0	0	0	120	22	95	73	36.4	99		0	41.1	14	12.3		287	138	4	15	0.84
101	1	1	75	0	5	0	0	0		0	3	0	1	1	1	1	1	1	0	0	0	0	0	0	1	1	1	1	1	0	0	0	80	16	98	54	36.6	98		0	46.8	15	13.8		191	138	3.3	14	2.2
106	0	2	57	0	5	0	0	0		0	3	0	0	0	0	0	0	0	0	1	0	0	0	0	0	0	0	1	1	0	0	0	90	18	133	82	36.6	94		0	40.1	13.4	12.8		378	137	3.6	12	0.95
108	0	2	49	0	3	0	0	0		0	4	0	0	1	0	1	0	1	0	1	0	0	0	0	1	0	0	1	0	0	0	0	130	27	168	91	36.3	94		0	41.8	13.8	11.6		278	140	3.8	10	1.15
109	0	2	65	1	3	0	0	0		0	7	1	1	0	1	0	1	0	0	1	1	0	0	0	1	0	0	1	0	0	1	1	87	26	146	73	36.3	91		0	42.6	14.3	5.4		288	135	4.4	13	1
110	0	2	41	0	4	0	0	0		0	14	0	0	0	0	0	0	1	0	1	0	0	0	0	1	0	0	1	0	0	0	0	119	21	159	75	36.6	98		0	37.4	12.4	12.7		417	134	4	15	1.23
111	0	2	86	1	2	1	0	0		0	2	0	0	0	1	0	1	0	0	1	1	0	0	0	0	0	0	1	0	0	0	0	110	28	119	55	37	70	40	0	34.1	11.3	17.7		157	138	4.6	25	1.6
113	0	3	62	0	3	0	0	0		0	2	0	0	1	0	0	0	1	0	0	0	0	0	0	0	0	1	1	1	0	0	1	103	20	152	83	38.3	96		0	33.5	11.4	10.8		230	137	3.4	11	0.82
114	1	3	37	1	2	0	0	0		0	2	0	0	0	1	0	0	1	0	0	0	0	0	0	0	0	0	1	0	0	0	0	94	18	148	89	37.4	96		0	34.8	11.8	5.1		122	138	4.4	32	2.35
116	0	2	30	1	3	0	0	0		0	21	0	0	0	0	0	0	0	0	1	0	0	0	0	0	0	0	0	0	0	0	0	105	20	134	83	37.1	88	21	0	50.6	16.9	14.7		273	138	3.6	14	1.31
117	0	1	55	0	6	0	0	0		0	4	0	1	0	0	0	0	0	0	1	0	0	0	0	1	0	0	1	0	0	0	0	115	22	107	72	37.7	94	21	0	31.4	10.7	19.6		459	128	3.6	6	0.47
118	0	1	72	1	11	1	0	1	2	0	1	1	1	0	1	0	1	1	0	1	1	0	0	0	1	0	0	0	1	0	0	0	95	26	139	70	36.7	87	40	0	33	10.3	12.8		740	140	5.1	20	1.81
121	1	1	62	0	9	1	0	1	1	0	6	0	0	1	1	0	0	1	0	1	0	0	0	0	0	1	1	1	0	0	0	1	100	37	183	61	37.8	95	100	0	30.4	10.3	13.4		169	137	5.1	68	7.74
122	0	1	80	0	2	0	0	0		0	3	0	0	0	0	0	0	1	0	0	0	0	0	0	0	0	0	1	1	0	0	0	96	20	95	34	37.1	88	21	0	34.3	11.5	14.6		355	136	3.4	8	0.69
123	0	1	54	0	24	0	1	0		0	7	0	0	0	0	0	0	0	0	1	1	0	0	0	1	0	0	1	0	0	0	0	94	20	109	56	37.2	91	32	0	35.4	11.7	13.6		485	130	2.7	6	0.46
124	0	1	53	0	5	0	0	0		0	7	0	1	0	0	0	0	1	0	1	1	0	0	0	0	0	0	0	1	0	0	0	109	24	166	93	38.2	88	40	0	50.2	16.8	6.3		206	134	5.3	12	0.63
125	1	1	42	0	24	1	0	0		0	1	0	0	0	0	0	0	0	0	0	0	0	0	0	1	0	0	0	1	0	0	0	127	22	70	44	38.6	85	28	1	28.2	9	11.4		195	128	2.6	9	0.51
126	0	1	61	1	6	0	0	0		0	3	0	0	1	0	1	0	1	0	1	0	0	0	0	0	0	0	1	1	1	1	1	87	22	185	84	36.4	93		0	41.9	14.2	5.8		213	136	3.6	10	0.91
127	1	1	88	0	5	0	0	0		0	1	0	1	0	1	0	1	0	0	0	0	0	0	0	0	0	0	1	0	0	0	0	70	20	96	38	37.4	95		0	39	13.3	8.4		83	142	3.8	34	2.21
128	0	1	65	1	11	0	0	0		0	3	0	0	0	0	0	0	0	0	1	0	0	0	0	0	0	1	1	1	1	0	0	79	22	121	78	35.9	90		0	42	14.4	16.2		262	131	4.2	14	0.85
129	0	1	23	1	4	0	0	0		0	4	0	0	0	0	0	0	0	0	0	0	0	0	0	0	0	0	0	0	0	0	0	97	16	145	69	38.3	98		0	33.2	11.5	8.7		221	139	3.3	9	0.83
130	0	1	55	0	10	1	0	0		0	2	0	0	0	0	0	0	0	0	1	1	0	0	0	0	0	0	0	1	0	0	0	99	20	70	40	36.8	90		0	37	12.3	29.9		259	136	3.3	9	0.66
131	0	1	55	0	4	0	0	0		0	2	0	1	0	0	0	0	1	0	0	1	0	0	0	0	0	0	1	1	0	0	0	99	20	110	69	37.8	97		0	31.6	10	10.5		189	139	3.9	11	0.51
133	1	1	63	0	2	0	0	0		0	3	0	1	1	1	0	1	1	0	1	0	0	0	0	0	0	0	1	1	1	1	0	78	22	138	70	37.1	89		0	32.6	10.7	10.9		346	133	4.9	26	1.65
144	1	1	48	0	10	0	0	0		0	21	0	0	0	1	0	1	1	0	1	0	0	0	0	0	0	0	1	0	0	0	0	97	26	175	94	38.1	95	28	0	40.6	12.5	7.7		194	135	3.4	21	1.6
146	0	1	67	0	9	1	0	1	1	0	1	0	1	0	1	0	1	1	0	1	0	0	0	0	1	0	0	0	0	0	0	0	57	22	135	36	36.2	95	21	1	38.5	10.8	12.16		291	141	6.9	54	2.4
148	1	1	51	1	12	0	0	0		0		0	0	0	0	1	0	0	0	1	0	1	1	0	0	0	0	0	0	0	0	0	109	22	127	64	37.1	93	36	0	31.2	10.6	2.2		94	135	4.1	13	1
152	0	1	53	0	4	0	0	0		0	10	1	0	0	1	0	1	0	0	0	0	0	0	0	1	0	0	1	1	1	0	0	86	18	140	75	36.8	96		0	34.7	11.4	31.52		222	135	3.8	16	0.9
154	0	1	67	1	10	0	0	0		0	2	0	0	0	0	0	0	1	0	0	0	0	0	0	1	0	0	1	0	0	0	0	64	20	160	84	37.6	90		0	35.8	11.3	10.2		178	139	4.1	15	0.87
155	0	1	52	1	7	1	0	0		0	2	0	0	0	0	0	0	0	0	0	0	0	0	0	1	0	0	0	0	0	0	0	97	22	110	68	37.4	82	21	0	31.1	10.7	18.5		153	137	4.3	17	1.1
156	0	1	79	1	3	0	0	0		0	27	0	0	0	0	0	0	1	0	1	0	0	0	0	0	0	0	0	0	0	0	0	104	28	141	81	36.5	92		0	43	14.4	7.5		227	140	3.6	14	0.8
157	0	1	75	1	5	0	0	0		0	4	0	0	0	0	1	0	1	0	0	0	0	0	0	0	0	0	1	0	0	0	0	85	26	145	71	37.3	92		0	35.4	11.9	6.2		98	136	4.3	43	1.8
158	0	1	78	1	7	0	0	0		0	21	0	0	0	0	0	0	0	0	0	0	0	0	0	0	0	0	1	0	0	0	0	111	20	159	75	37.1	92		0	32.9	11.1	36.8		389	132	3.3	21	0.6
159	0	1	75	1	8	1	0	1	1	0	2	0	1	0	0	0	1	1	0	0	0	0	0	0	0	0	1	1	1	0	1	1	82	20	147	61	36.5	76	100	0	45.5	15	10.9		208	136	4.3	35	1.5
160	0	1	65	1	3	0	0	0		0	1	0	1	0	0	0	0	1	0	1	0	0	0	0	0	0	0	1	1	0	0	1	95	28	137	86	36.6	83	50	0	45.5	14.9	14		166	138	4.2	14	0.9
161	0	1	84	1	6	0	0	0		0	4	0	0	0	0	0	0	0	0	0	0	0	0	0	0	0	0	1	0	0	0	0	75	18	122	52	36.3	94		0	33.1	10.8	15.4		216	140	5.3	18	1
162	0	2	70	1	4	0	0	0		0	3	0	0	0	0	0	0	0	0	1	0	0	0	0	1	0	0	1	0	0	0	1	130	26	135	82	38.3	93		0	41.8	13.9	14.3		239	137	4.1	26	1.7
163	0	3	58	1	1	1	0	0		0	5	0	0	0	0	0	0	0	0	0	0	0	0	0	0	0	0	1	0	0	0	0	91	15	123	43	36.6	93		0	36.5	12	5.4		134	141	3.7	20	1.3
164	0	1	91	1	5	0	0	0		0	1	0	0	0	1	0	0	0	0	0	0	0	0	0	0	0	0	1	0	0	0	0	86	18	112	58	36.7	98		0	36.8	12.6	15.1		164	135	4.3	22	1.44
165	0	1	89	1	2	1	0	1	1	1	1	0	0	0	1	0	1	1	0	0	0	0	0	0	0	0	1	1	1	0	1	0	101	30	170	50	37.2	76	36	1	33.9	11.5	10.8		84	139	3.9	39	1.7
170	0	1	52	1	5	0	0	0		0	2	0	0	0	0	0	0	0	0	0	0	0	0	0	0	0	0	1	1	0	0	0	101	22	119	65	37.8	91		0	39.8	13.4	16.1		208	134	4.1	30	1.2
177	0	2	61	1	4	0	0	0		0	1	0	0	0	0	0	0	1	0	1	0	0	0	0	0	0	1	1	1	1	1	0	88	24	179	86	36.6	90	27	0	45	14.7	10.1		152	140	4.7	21	0.9
179	0	2	81	1	3	0	0	0		0	4	0	0	0	1	0	1	0	0	1	1	0	0	0	0	0	0	1	0	0	0	0	98	20	124	65	37.1	96	21	0	38.6	12.7	5.8		258	143	4.6	18	1.6
180	0	2	76	1	2	0	0	0		0	3	0	0	0	0	0	0	0	0	1	0	0	0	0	0	0	0	0	0	0	0	0	135	24	138	74	36.9	94		0	34.8	11.5	13.6		454	130	4.2	8	0.9
181	1	3	72	1	3	0	0	0		0	3	0	1	0	1	0	1	1	0	1	1	0	0	0	1	0	1	1	1	0	1	1	90	22	144	72	35.6	82		0	30.4	9.6	6.6		141	142	3.6	26	1.6
182	0	2	81	1	3	0	0	0		0	2	0	0	0	0	0	0	1	0	0	0	0	0	0	0	0	0	1	1	0	0	0	61	24	163	86	38.3	95	27	0	35.1	11.3	13.7		126	141	5	43	2.3
183	0	1	79	1	2	0	0	0		0	3	0	0	0	1	0	1	0	0	0	0	0	0	0	0	0	1	1	1	0	1	0	112	24	208	128	39.5	92		0	44.1	14.7	9.6		187	143	4.1	14	1.1
184	0	2	78	1	2	0	0	0		0	7	0	0	0	1	0	1	0	0	1	0	0	0	0	0	0	1	1	1	0	1	0	101	28	149	90	36.2	96	28	0	39.4	12.9	10.2		249	139	5.5	34	2.3
185	0	2	71	1	1	0	0	0		0	4	0	0	0	0	0	0	1	0	1	1	0	0	0	0	0	1	0	0	1	1	0	96	24	138	62	37.6	91		0	38.1	12.5	12.7		320	139	4.3	10	0.7
186	0	2	57	1	8	1	0	0		0	21	0	0	0	0	0	0	0	0	1	0	0	0	0	0	0	0	1	0	0	0	0	122	26	182	106	37.1	89	21	0	43.8	14.5	9.8		209	142	3.9	13	0.8
187	0	1	63	1	3	0	0	0		0	4	0	0	0	0	0	0	0	0	1	0	0	0	0	0	0	1	1	1	0	1	0	103	22	149	83	37.8	93		0	38.1	13	8.9		155	141	4.2	20	1
189	0	1	84	1	2	0	0	0		0	10	0	0	0	1	0	1	1	0	1	0	0	0	0	0	0	1	0	1	1	0	0	80	20	137	61	36.5	82		0	27.3	8.3	7.6		189	142	5.1	79	3
190	0	2	79	1	11	1	0	0		0	2	0	0	0	0	0	0	0	0	1	0	0	0	0	0	0	0	1	0	0	0	0	117	34	164	84	36.9	90		0	42.9	14.6	7.9		152	137	4.6	13	0.6
191	0	2	86	1	5	0	0	0		0	1	0	0	1	1	0	1	0	0	1	1	0	0	0	1	0	0	1	1	0	0	0	103	43	165	62	36.1	95	30	0	41.6	13.3	11.3		386	143	4.8	16	1.1
192	0	2	72	1	3	0	0	0		0	7	1	0	0	0	0	0	0	0	1	1	0	0	0	0	0	1	1	1	0	1	0	92	20	142	76	35.9	95	21	0	40.9	13.8	13.3		256	133	4.7	12	1.1
193	0	2	63	1	7	1	0	1	2	0	7	0	0	1	1	0	1	1	0	1	1	0	0	0	1	0	1	1	1	0	1	1	88	20	99	63	38.2	84	27	0	45.4	15.3	9.8		173	135	4.7	18	1.4
194	0	2	52	0	7	0	1	0		0	3	0	0	0	0	0	0	0	0	1	1	0	0	0	0	0	0	0	0	0	0	0	150	26	128	75	37.6	94	36	0	42.2	13.6	15.5		297	139	4.3	7	0.6
195	1	1	80	1	9	1	0	0		0		1	1	0	0	0	0	0	0	1	1	0	0	0	1	0	1	1	1	0	1	1	144	27	172	79	39.2	89	21	0	39.8	13.2	36.3		102	138	4.2	25	1
196	0	1	88	1	2	0	0	0		0	7	0	0	0	0	0	0	0	0	0	0	0	0	0	0	0	0	0	0	0	0	0	90	24	147	66	38.4	92		1	36.6	12.5	12.8		205	139	4.2	15	1.3
197	0	1	75	1	3	1	0	0		0	3	0	0	0	1	0	1	1	0	1	0	0	0	0	0	0	1	1	1	0	1	1	93	18	163	62	38.9	90		0	36.3	11.9	9.4		184	140	4.3	35	1.4
198	0	3	37	1	2	0	0	0		0	1	0	0	0	0	0	0	1	0	0	0	0	0	0	0	0	0	1	0	0	0	0	128	20	166	80	38.6	96		0	48	16.6	13.1		193	138	3.5	15	0.9
199	0	2	64	1	2	0	0	0		0	4	0	0	0	0	0	0	1	0	1	0	0	0	0	0	0	1	1	1	0	1	0	111	20	145	50	37.5	88	21	0	41.5	13.5	12.3		95	143	5.2	21	1.5
200	0	1	55	1	1	0	0	0		0	7	0	1	0	0	0	0	0	0	1	1	0	0	0	0	0	1	1	1	0	1	0	108	30	150	97	38.2	98	30	0	36.5	11.6	7.8		514	140	5.5	23	0.7
201	0	3	63	1	9	0	0	0		0	2	0	1	0	0	0	0	0	0	0	0	0	0	0	0	0	1	1	1	0	0	0	89	20	162	103	37.2	95		0	48.9	16.1	16.2		187	144	4.3	20	1.3
202	1	3	77	1	2	0	0	0		0	3	1	0	1	1	0	1	0	0	0	0	0	0	0	0	0	1	1	1	0	0	1	114	22	99	64	39.3	64		0	35.7	12.3	6.8		120	140	4.3	21	1.9
203	0	1	62	1	1	1	0	0		0	2	0	0	0	0	0	0	1	0	1	0	0	0	0	0	0	1	1	1	0	0	0	106	22	91	61	37.6	94		0	39.7	13.3	16.1		459	137	5.6	27	1.3
204	0	2	60	1	2	0	0	0		0	1	0	0	1	0	0	0	0	0	1	1	0	0	0	0	0	1	1	1	0	1	0	117	24	145	53	38.7	93	33	0	44.3	14.3	8.8		343	136	4.4	9	1.1
205	1	1	61	1	2	1	0	0		0	5	0	0	0	0	0	0	1	0	0	0	0	0	0	0	0	0	1	0	0	0	0	147	22	106	62	38.6	94		0	41.6	13.9	15.3		261	132	4.5	28	0.7
206	0	1	52	1	13	1	0	0		0	7	0	0	0	0	0	0	1	0	0	0	0	0	0	0	0	1	1	1	1	0	0	104	22	149	97	37.7	75	33	0	41.3	13.8	5		199	137	4.8	17	1
207	0	1	59	1	8	1	0	0		0	5	0	0	0	0	0	0	0	0	0	0	0	0	0	1	0	0	0	1	0	0	0	99	22	135	82	37.5	93	100	0	37.3	12.3	12.7		148	132	4	28	1.1
208	0	2	78	1	2	0	0	0		0	6	0	1	0	0	0	0	0	0	1	0	0	0	0	0	0	1	1	1	0	0	0	92	24	157	63	36.8	96		0	43.2	14.7	10.1		169	139	4	29	0.8
209	0	2	56	1	1	0	0	0		0	1	1	0	0	0	0	0	0	0	1	1	0	0	0	0	0	0	0	0	0	0	0	94	16	100	72	36.8	91		0	33.3	11.3	9.7		226	138	4.1	18	0.8
210	0	1	69	1	5	0	0	0		0	7	0	0	0	0	0	0	1	0	0	0	0	0	0	0	0	0	1	0	0	0	0	58	20	176	68	37.1	91		0	37.2	12.3	9.1		373	145	4.4	8	0.7
211	0	2	86	1	5	1	0	1	2	0	5	1	0	0	0	0	0	0	0	1	1	0	0	0	1	0	0	1	1	0	0	0	116	37	116	45	38.5	95	40	0	33.1	10.8	17		294	138	3.9	19	0.9
212	0	1	62	1	3	0	0	0		0	5	0	0	0	0	1	0	0	1	1	0	0	0	0	0	0	1	1	1	1	0	0	111	20	90	60	37.4	94		0	32.1	11	12.6		332	136	4.9	17	1.2
213	0	1	74	1	23	0	1	0		1	21	0	0	0	0	1	0	0	0	0	0	0	0	0	0	0	1	1	1	0	1	0	107	24	104	65	37.2	79		0	45	15.5	5.9		124	143	4.2	26	1
214	0	1	63	1	3	0	0	0		0	6	0	0	0	0	0	0	1	0	1	1	0	0	0	0	0	1	1	1	0	1	0	112	22	127	79	36.4	96		0	38.3	12.6	7.3		255	139	5.1	22	0.8
215	0	3	61	1	1	1	0	0		0	1	0	0	0	0	0	0	1	0	0	0	0	0	0	0	0	0	1	1	0	0	0	132	19	131	89	37.2	94		0	42	14.2	14.5		238	141	4.3	17	1
216	0	1	62	1	2	0	0	0		0	7	0	0	0	0	1	0	1	0	0	0	0	0	0	0	0	0	1	1	0	0	1	90	22	189	85	36.1	93		0	28.1	9.7	4.6		196	142	4.9	24	1.2
217	0	2	70	1	4	0	0	0		0	1	0	0	0	0	0	0	0	0	1	0	0	0	0	1	0	0	0	1	0	0	0	112	24	108	59	37.1	93		0	45.9	15.5	14		198	136	4.5	17	0.8
218	1	2	68	1	3	0	0	1	2	0	3	0	0	1	1	0	0	1	0	1	0	0	0	0	0	0	1	1	1	0	0	0	91	28	163	59	37	91	21	0	36.3	12.5	10.6		217	145	4	21	1.6
219	1	2	65	1	5	0	0	0		0	4	0	0	1	0	0	0	0	0	1	0	0	0	0	0	0	0	1	1	0	0	0	115	24	124	66	37.8	82	21	0	36.2	12.1	8.6		225	141	4	10	0.7
220	0	2	57	1	2	1	0	0		0	30	0	1	0	0	1	0	1	0	1	0	0	0	0	0	0	1	1	0	0	1	1	56	20	94	60	36.8	97	21	0	34.7	11.6	10.9		236	145	5.4	30	1.9
221	0	1	56	1	2	0	0	0		0	7	0	0	0	0	0	0	0	0	0	0	0	0	0	0	0	0	0	0	0	0	0	109	20	178	110	36.4	94		0	39.5	13.4	8.3		192	143	4.5	10	1
222	1	1	67	1	1	0	0	0		0	1	0	1	1	0	0	0	1	0	0	0	0	0	0	0	0	1	1	1	0	1	0	101	28	168	82	38.3	89		0	39.2	13.3	10.9		183	139	4.2	17	1
223	0	1	62	1	5	1	0	0		0	3	1	0	0	0	0	0	1	0	1	1	0	0	0	1	0	0	0	0	0	0	0	122	26	137	52	37.2	86		0	24.5	7.9	5.5		16	134	4.2	13	1
224	0	1	74	1	4	0	0	0		0	7	0	0	0	0	0	0	0	0	1	1	0	0	0	0	0	1	0	1	1	1	0	104	28	144	79	37.1	88	28	0	39.8	13.4	13.3		252	144	4.2	22	1
225	0	1	57	1	5	1	0	0		0	5	0	0	0	0	1	0	0	0	1	0	0	0	0	0	0	0	1	0	0	0	0	95	12	94	58	36.3	95	80	1	40.6	13.6	9.9		178	142	3.9	19	0.8
226	0	2	56	1	4	0	0	0		0	3	0	0	0	0	1	0	0	0	1	0	0	0	0	0	0	0	0	0	0	0	0	123	24	145	98	36.5	98	21	0	43.1	13.9	4.7		220	140	4.3	11	1.1
227	0	1	62	1	9	1	0	0		0	3	0	0	1	1	0	1	0	0	1	0	0	0	0	0	0	1	1	1	0	1	0	158	31	95	62	36.9	86		0	52.3	17.6	16.3		135	137	3.8	37	1.9
228	0	1	64	1	2	1	0	0		0	14	0	1	0	0	0	0	0	0	1	1	0	0	0	0	0	0	1	0	0	0	0	83	22	166	97	37.7	92	28	0	32	10.9	8.5		187	139	3.6	19	0.6
229	0	1	64	1	4	0	0	0		0	7	0	0	0	0	0	0	0	0	1	0	0	0	0	0	0	0	0	0	0	0	0	116	22	165	98	36.8	90	32	0	40.4	14	10.2		339	144	3.7	9	0.6
230	0	1	83	1	7	1	0	0		0	1	0	0	0	1	0	0	0	0	1	1	0	0	0	0	0	0	1	0	0	0	0	106	28	84	77	38	81	75	0	39.7	13.8	7.1		199	143	4.5	37	1.7
231	1	1	30	1	19	0	1	0		0	4	0	0	0	0	0	0	0	0	0	0	0	0	0	0	0	0	0	0	0	0	0	147	24	142	100	39.3	93	21	0	43.1	14.7	19.1		281	132	3.3	8	0.8
232	0	1	62	1	14	1	0	1	2	0	7	0	0	0	0	0	0	0	0	1	0	0	0	0	0	0	1	0	1	1	0	0	117	35	94	65	37.4	81	36	0	50.3	16.8	24.1		218	138	4.7	28	1.3
233	0	1	58	1	1	0	0	0		0	7	0	0	0	0	1	0	0	0	0	0	0	0	0	0	0	0	1	1	0	0	0	117	20	152	99	38.6	95		0	38.1	12.7	20.3		242	140	4.4	9	1
234	0	1	63	1	7	0	1	0		1	5	0	0	0	1	0	1	0	0	0	0	0	0	0	0	0	0	0	1	0	0	0	101	19	90	44	36.2	95		0	30	10.1	29.7		511	123	5.5	71	2.5
235	0	1	66	1	6	1	0	0		0	21	0	0	0	0	1	0	0	0	1	0	0	0	0	0	0	0	0	1	0	0	0	122	21	92	59	38	91	21	1	25.2	8.5	22.9		377	135	3.4	7	0.6
236	0	2	75	1	3	0	0	0		0	1	0	0	0	1	0	0	0	0	1	1	0	0	0	0	0	0	1	1	0	0	1	95	20	115	68	36.4	95	21	0	47.3	16.1	13.6		181	139	4.8	26	1.4
237	0	3	63	1	1	0	0	0		0	14	0	0	0	0	0	0	0	0	0	0	0	0	0	0	0	0	1	0	0	0	0	93	20	125	79	36.5	96		0	40.3	13.9	10.2		205	145	3.6	15	1.1
238	0	1	60	1	3	0	0	0		0	4	0	0	0	0	0	0	0	0	0	0	0	0	0	0	0	0	1	0	0	0	0	125	18	179	110	38.3	88		0	44.1	15.2	6.5		279	136	3.9	12	0.8
239	0	2	68	1	9	1	0	1	2	0	5	0	0	0	0	0	0	1	0	1	1	0	0	0	0	0	1	1	1	0	0	0	136	30	158	104	37.4	96	39	0	40.9	13.5	11		226	140	3.9	20	1.3
240	1	1	64	1	5	0	0	0		0	1	0	1	1	0	0	0	1	0	1	0	0	0	0	0	0	1	1	1	0	1	1	104	20	139	66	39.7	84	21	0	47.7	16.2	6.7		143	134	4.1	16	0.8
241	0	1	61	1	8	1	0	0		0	1	0	1	1	0	0	0	1	0	1	1	0	0	0	1	0	1	1	1	0	1	0	113	30	149	82	38.7	88	66	0	35.3	10.7	12.5		218	136	4.3	20	0.9
242	0	1	48	1	1	0	0	0		0	5	0	0	0	0	0	0	0	0	0	0	0	0	0	0	0	0	0	0	0	0	0	93	20	135	67	39.9	95		0	34.4	11.5	20.5		284	136	4.4	12	1.2
243	0	2	62	1	3	0	0	0		0	14	0	0	0	0	0	0	1	0	1	1	0	0	0	0	0	1	1	1	0	1	0	120	22	122	90	36.6	89	21	0	49.1	16.2	15.4		188	141	4.3	21	0.6
244	1	2	65	1	8	0	1	0		0	7	1	0	0	1	0	0	0	0	0	0	0	0	0	0	0	1	1	1	0	0	0	58	20	124	80	36.9	90		0	40.3	13.4	3.8		138	133	3.7	49	2.9
246	1	2	58	1	1	0	0	0		0	2	0	0	0	0	0	0	0	0	1	0	0	0	0	0	0	1	1	1	0	0	1	59	22	141	82	39.4	94		0	35.9	12.3	5.2		138	140	5	30	1.6
247	0	2	74	1	4	0	0	0		0	5	0	1	0	1	0	1	0	0	1	0	0	0	0	0	0	1	1	1	0	0	0	94	22	94	54	36.1	88	21	0	34.9	11.8	3.7		89	140	3.9	25	1.1
251	0	1	65	0	21	0	0	0		0	2	0	0	0	0	0	0	0	0	1	1	0	0	0	1	0	0	1	0	0	0	0	114	20	118	82	36	88	21	0	32.7	10.3	14.9		186	136	3.9	14	1.08
252	0	1	63	1	2	0	0	0		0	14	0	0	0	0	0	0	1	0	0	0	0	0	0	0	0	0	1	0	0	0	0	109	18	144	85	35.6	96	21	0	36.2	12.4	18.6		259	125	4.5	19	1.27
253	1	3	22	0	2	0	0	0		0	11	0	0	0	0	0	0	0	0	0	0	0	0	0	0	0	0	0	0	0	0	0	100	18	129	58	36.9	97		0	35.7	11.9	6.7		258	139	3.8	3	0.5
254	0	1	50	1	4	0	0	0		0	10	0	0	0	0	0	0	0	0	0	0	0	0	0	0	0	0	0	0	1	0	0	82	18	112	75	38.3	96		0	40	14	19		230	129	3.2	7	0.7
255	0	1	72	0	22	0	1	1	1	1	3	0	0	0	1	0	1	1	0	0	0	0	0	0	1	0	0	1	0	0	0	0	88	20	130	50	38.5	95	28	0	31.9	10.1	9.8		591	140	4.3	45	2.2
256	0	1	55	1	5	0	1	0		0	7	0	0	0	0	0	0	0	0	0	0	1	0	1	0	0	0	0	0	0	0	0	80	20	120	84	37.2	96	34	0	39.8	15	13.2		472	135	3.9	22	0.9
257	0	1	25	0	12	1	0	0		0	30	0	0	0	1	0	0	1	0	0	0	0	0	0	1	0	0	0	0	0	0	0	180	32	154	78	38.6	98	32	0	27.8	8.5	18.7		229	139	3.7	12	0.8
258	0	1	70	0	5	0	1	0		0	30	0	0	0	0	0	0	0	0	0	0	0	0	0	1	0	0	0	0	0	0	0	104	19	187	104	36.5	96		0	34.7	10.7	22.3		183	146	4.7	40	0.4
407	0	1	63	1	14	0	0	0		0	1	0	0	0	0	0	0	0	0	0	0	0	0	0	0	0	1	1	1	0	0	0	112	20	142	100	37.3	96		0	40.3	13.6	18.3		144	137	4	21	1.1
408	0	1	91	0	10	0	0	0		0	2	0	1	0	0	0	0	0	0	0	0	0	0	0	1	0	1	1	0	0	1	0	66	20	156	39	36	96		0	34.9	12.1	16.8	5	202	136	3.6	18	0.81
409	1	2	52	1	3	0	0	0		0	3	0	0	1	1	0	0	0	0	1	0	0	0	0	0	0	1	1	1	0	0	0	87	20	118	59	37.9	93		0	38.5	13.4	5.6		201	131	4	31	1.8
410	0	1	67	0	17	0	1	1	1	0	3	0	0	0	0	0	0	1	0	1	0	0	0	0	1	0	1	1	1	0	0	0	105	20	146	71	37.9	90		0	37.7	11.7	10.25			139	4.2	13	0.8
411	0	2	74	1	6	0	0	0		0	1	1	0	1	0	0	0	1	0	1	0	0	0	0	1	0	0	1	1	0	0	0	91	18	153	86	36.6	99		0	29.5	9.2	14.51		217	137	4.3	21	1.2
412	0	1	65	0	6	0	0	0		0	14	0	0	0	0	0	0	0	0	1	1	0	0	0	0	0	0	0	0	0	0	0	120	24	133	68	37.2	100	36	0	38.8	11.6	24.3		338	137	3.8	11	0.5
413	1	2	92	1	5	0	0	0		0	1	0	0	0	1	0	1	0	0	1	1	0	0	0	0	0	0	0	0	0	0	0	113	20	136	95	37.4	93		0	42.9	14	11.3		137	135	4.4	14	1.22
414	0	1	44	0	7	0	0	0		0	10	0	0	0	0	0	0	1	0	0	0	0	0	0	0	0	0	1	1	0	0	0	103	26	179	97	38.6	83		0	46.2	14.2	16.08		201	133	5.9	13	0.6
415	0	2	61	0	2	0	0	0		0	2	0	1	0	0	0	0	0	0	1	0	0	0	0	0	0	1	0	1	0	1	0	70	16	117	66	37	95	21	0	41.5	14.5	12.7		125	133	5.5	21	1.4
416	0	1	62	1	6	0	0	1	2	0	3	1	0	0	1	0	1	1	0	0	0	0	0	0	0	1	1	1	1	0	0	0	88	22	183	88	37.1	88		1	26.7	8.4	16.4	1	186	139	5.4	103	12.2
417	0	1	85	1	9	0	0	0		0	3	0	1	0	0	0	0	0	0	1	0	0	0	0	1	0	1	1	0	1	1	1	72	18	194	88	36.8	86	28	0	42.7	14.2	16.6		292	139	3.9	23	1.6
418	0	1	59	1	5	0	0	0		0	6	0	1	1	0	0	0	0	0	0	0	1	1	0	0	0	1	1	1	1	1	1	72	18	137	76	36.9	98		0	28.5	8.9	6.6		424	139	3.8	11	0.82
419	0	1	62	1	13	0	0	0		0	1	0	0	0	0	0	0	0	0	0	1	0	0	0	0	0	0	1	1	0	0	0	123	32	134	79	36.8	90	28	0	43.3	14.3	17.6		316	134	4.2	24	1
420	0	2	54	1	4	0	0	0		0	14	0	0	0	0	0	0	0	0	1	0	0	0	0	0	0	1	1	1	1	1	0	102	34	147	73	35.8	96	21	0	46.6	15.8	11.7		184	142	4.3	11	0.9
421	0	1	67	1	4	0	0	0		0	7	0	0	0	0	0	0	0	0	1	1	0	0	0	1	0	0	1	0	0	0	0	115	24	128	62	37.4	88		0	45.5	14.9	12.5		178	138	4.2	22	1
422	0	2	70	0	1	0	0	0		0	3	0	1	0	0	0	0	0	0	1	1	0	0	0	0	0	1	1	1	0	1	0	95	22	144	66	36.5	96	32	0	47.5	14.9	15.05		179	137	4.2	17	0.6
423	0	1	65	1	5	0	0	0		0	1	0	0	0	0	0	0	0	0	1	0	0	0	0	0	0	1	1	1	0	1	1	78	25	120	54	37.1	96	21	0	31.4	10	50.2	1	175	139	4.8	27	1.5
424	0	1	77	1	4	0	0	0		0	14	0	0	0	0	0	0	0	0	1	0	0	0	0	1	0	1	0	0	0	1	1	84	18	154	72	37.2	92		0	40.2	13.1	9.9		136	138	5	25	1.61
425	0	1	91	1	7	0	0	0		0	7	0	1	0	1	0	1	1	0	0	0	0	0	0	0	0	0	1	0	0	0	1	76	20	176	73	38.2	93	28	0	34.9	12	20.5		358	134	4.1	13	0.9
426	0	1	25	0	1	0	0	0		0	7	0	0	0	0	0	0	0	0	0	0	0	0	0	0	0	0	0	0	0	0	0	106	18	153	101	38.7	98		0	35.8	11.8	17.42		304	134	3.8	7	0.9
427	0	1	71	1	2	0	0	0		0	13	0	1	0	1	0	1	0	0	1	0	0	0	0	0	0	1	1	1	1	1	0	87	20	175	73	37.4	90		0	37.4	12.2	17.7		310	144	4.4	23	2.15
428	0	1	70	1	3	0	0	0		0	14	0	0	0	0	0	0	1	0	1	1	0	0	0	0	0	1	1	0	0	0	0	132	26	201	84	36.7	86	32	0	43.7	14.8	6.84		211	131	4.3	15	1.1
429	0	1	67	1	6	0	0	0		0	3	0	0	1	0	0	0	0	0	1	0	0	0	0	0	0	0	0	0	0	0	0	71	18	105	66	36.6	94		0	37.2	12.3	38.6	1	286	134	4.5	25	0.8
430	0	1	66	1	2	0	0	0		0		0	1	0	0	0	0	0	0	1	0	0	0	0	0	0	1	1	1	1	0	1	84	14	110	64	37.5	97		0	36.3	11.5	14.4		108	140	4.5	15	0.6
431	0	1	46	1	7	0	0	0		0	9	0	1	0	0	1	0	0	0	1	0	0	0	0	1	0	1	1	1	1	1	1	115	18	145	93	37.1	94		0	44.8	15.8	7.5		383	136	4	19	0.91
432	0	1	35	0	4	0	0	0		0	6	0	0	0	0	0	0	0	0	1	0	0	0	0	0	0	0	1	0	0	0	0	120	22	133	66	38.6	88		0	39.6	13.4	24.6		228	140	4	7	1
433	0	2	67	0	13	0	0	0		0	5	0	0	0	0	0	0	0	0	1	0	0	0	0	1	0	0	0	0	0	0	0	101	20	133	93	36.7	99	40	0	35.8	12.2	12.3		342	137	4.1	11	0.77
434	0	1	59	0	6	0	1	1	1	0	2	0	0	0	0	0	0	0	0	0	0	0	0	0	1	0	0	1	0	0	0	0	92	20	118	74	36.6	96	100	0	43.8	14.8	18.3		159	140	3.3	8	0.8
435	0	2	81	1	21	1	0	1	2	0	19	0	1	0	1	0	1	1	0	1	0	0	0	0	1	0	0	1	1	0	0	1	137	24	142	72	36.1	88	36	0	34.1	10.4	5.6	3	337	147	4.5	49	2.6
436	0	2	81	0	4	0	0	0		0	48	0	0	0	0	0	0	0	0	1	0	0	0	0	0	0	0	1	0	0	0	0	95	24	152	68	36.2	95	28	0	35.7	12.2	4.9		242	138	3.2	17	1.01
437	0	3	33	0	2	0	0	0		0	37	0	0	0	0	0	0	0	0	0	0	0	0	0	0	0	0	0	0	0	0	0	87	18	98	55	36.6	98		0	41.4	14.5	6.4		197	140	3.6	10	0.66
438	0	1	46	0	11	0	0	0		0	7	1	0	1	0	0	0	1	0	0	0	0	0	0	0	0	0	1	1	0	0	0	135	20	134	97	37.2	93		0	39.1	13.2	18.09		251	131	3.6	15	0.5
439	0	1	51	0	1	0	0	0		0	2	0	0	0	0	0	0	1	0	1	0	0	0	0	0	0	0	0	0	0	0	0	88	16	147	94	35.9	98		0	36.7	12.4	8.5		303	141	4.6	15	0.75
440	0	1	66	1	6	0	0	0		0		0	0	0	0	0	0	1	0	1	0	0	0	0	0	0	1	1	1	0	0	0	97	18	122	68	37.8	93	28	0	29.8	9.9	2.5		137	135	4.3	25	0.8
441	0	1	62	1	19	0	0	0		0	4	0	0	1	0	0	0	0	0	0	0	0	0	0	0	0	0	0	1	0	1	0	100	20	156	82	36.4	92	36	0	42.1	14.2	16.31	1	218	137	3.4	17	0.9
442	0	2	59	1	3	0	0	0		0	2	0	0	1	0	0	0	0	0	1	0	0	0	0	1	0	1	1	1	0	0	1	59	16	119	62	36.4	92		0	30.6	9.5	7.6		202	137	5.1	34	1.9
443	0	2	66	1	8	0	0	0		0	3	1	0	0	0	1	0	1	0	1	0	0	0	0	0	0	0	1	1	0	0	0	97	18	142	70	36.7	95		0	36	12.2	10.7		327	132	4.5	11	1.1
444	0	1	49	1	13	0	0	0		0	60	0	0	0	0	0	0	0	0	0	0	1	0	0	0	0	0	0	0	0	0	0	145	16	97	70	36.7	83	21	0	35.3	11.8	5.9		252	136	3.2	14	0.5
445	0	1	55	1	11	0	0	0		0	5	0	1	0	1	0	1	0	0	0	0	0	0	0	0	1	0	1	0	0	0	0	96	18	87	46	38.4	94		0	28.6	9.6	5.1		91	143	4.9	46	8.33
446	0	2	68	1	5	0	0	0		0	21	1	1	0	1	0	1	1	0	1	0	0	0	0	0	0	0	1	0	1	1	1	64	17	158	78	37.1	91		0	37.3	12	12.43	2	214	136	4	24	1.5
447	0	3	48	1	3	0	0	0		0	2	0	0	0	0	0	0	0	0	0	0	0	0	0	1	0	0	0	0	0	0	0	122	24	128	72	36.7	96		0	50.6	17.1	17.9	0	174	140	4.3	9	1
448	0	1	83	0	9	0	0	0		0	4	0	0	0	0	0	0	0	0	1	1	0	0	0	0	0	1	1	0	1	1	1	80	18	124	70	37.7	90	32	0	40.7	13.2	14.15		232	136	3.3	22	1.2
449	0	1	62	1	4	0	0	0		0	1	0	0	1	0	0	0	0	0	0	0	0	0	0	1	0	0	0	0	0	1	0	111	20	114	68	39	100	30	1	33.2	10.3	5.7	7	140	133	4.7	20	0.7
450	0	2	81	0	7	0	0	0		0	2	0	0	1	0	0	0	0	0	1	0	0	0	0	1	0	1	1	0	0	0	1	79	33	122	66	36.4	89	36	0	40.4	12.9	8.78		275	140	4.3	18	1.2
451	0	1	43	1	12	0	0	0		0	30	0	0	0	0	0	0	0	0	0	0	0	0	0	0	0	0	1	1	0	0	0	92	18	125	71	36.7	98		0	41.3	14.8	9.4		238	139	3.3	10	1.03
452	0	1	84	1	10	0	0	0		0	6	1	0	0	0	0	0	1	0	1	0	0	0	0	0	0	1	1	1	0	0	0	83	16	143	83	37	98		0	32.6	10.9	9.57		153	138	4.2	56	0.7
453	0	2	59	1	5	0	0	0		0	7	0	0	0	0	0	0	0	0	0	0	0	0	0	0	0	0	0	0	0	0	0	116	26	196	132	37	91	28	0	47.2	16.5	9.4		174	139	3.6	16	1
454	0	2	49	0	7	0	0	0		0	6	1	0	0	0	0	0	1	0	1	0	0	0	0	1	0	0	0	0	0	0	1	88	16	103	58	36.7	99		0	34.1	11.3	14.13		225	137	3.5	14	0.8
455	0	1	46	1	3	0	0	0		0	14	0	1	0	1	0	1	0	0	0	0	1	1	0	1	0	0	1	0	0	1	0	78	18	221	99	37.6	97		0	30.7	10.7	12.7	0	245	137	3.7	26	1.8
456	0	2	64	1	2	0	0	0		0	13	0	0	1	0	0	0	0	0	1	0	0	0	0	0	0	0	1	1	0	0	0	98	20	136	88	36	95	21	0	43.5	14.3	6.7		286	139	3.9	18	1.1
457	0	1	44	0	12	1	0	1	2	0	5	0	0	0	0	1	0	0	0	1	1	0	0	0	0	0	0	0	0	0	0	0	158	24	85	47	37.3	92		0	40.4	14	1.6		118	134	3.5	25	2.1
458	0	1	53	0	5	0	0	0		0	1	0	1	0	0	0	0	1	0	1	0	0	0	0	1	0	1	1	0	0	0	0	80	18	135	72	37	99	24	0	32.4	10	6.1		346	137	6.6	31	1.2
459	0	1	55	1	3	0	0	0		0	7	0	1	0	0	0	0	1	0	1	1	0	0	0	0	0	0	1	1	0	0	0	97	24	145	96	36.7	94		0	40.5	13.3	7.9		304	138	3.8	9	1.01
460	0	1	63	1	8	0	1	0		1	2	0	0	0	0	1	0	0	1	1	0	0	0	0	0	0	1	1	0	0	1	0	125	22	118	61	39.2	90		0	33.9	11.2	12.3		145	143	4.6	21	1
461	0	2	55	0	6	0	0	0		0	3	0	0	0	0	0	0	0	0	1	0	0	0	0	0	0	0	1	0	0	0	0	94	16	180	111	36.3	94		0	41.9	13.9	28.2	2	477	134	3.2	3	0.58
462	0	1	58	1	2	0	0	0		0	4	1	0	0	0	1	0	0	0	0	0	0	0	0	1	0	0	0	0	0	0	0	108	20	115	65	36.9	95		0	32.3	10.7	17.7	1	499	126	5.2	20	0.5
463	0	1	62	0	3	0	0	0		0	21	0	0	0	0	0	0	1	0	0	0	0	0	0	0	0	0	1	0	0	0	0	103	16	123	62	37.6	96		0	31.1	10.9	18.39		252	130	4.3	22	0.9
464	0	2	34	0	7	0	0	0		0	11	0	0	0	0	0	0	0	0	1	0	0	0	0	0	0	0	1	0	0	0	0	130	28	134	71	37.2	95	28	0	40.1	13.5	16.1		490	141	4.2	10	0.4
465	0	1	87	1	4	0	0	0		0	1	1	1	1	0	0	0	0	0	0	0	0	0	0	0	0	1	1	1	1	1	0	106	24	116	52	38.8	89		0	42.2	13.9	18.5	1	224	140	4.3	15	0.7
466	0	2	89	1	7	0	0	0		0	5	1	1	0	0	0	0	0	0	1	0	0	0	0	0	0	1	1	0	0	0	1	87	20	127	73	37.9	94		0	33.1	11.2	9.98			126	4.1	28	1.4
467	0	1	50	1	6	0	0	0		0	7	0	0	0	0	0	0	0	0	0	0	0	0	0	0	0	0	1	0	0	0	0	100	24	163	97	38.5	91	21	0	46.4	15.8	23.8		224	130	2.6	7	0.7
468	0	1	59	0	7	0	0	0		0	5	0	0	0	0	0	0	1	0	0	0	0	0	0	0	0	0	1	0	0	0	0	78	26	156	72	37	91		0	39.8	13.4	7.3		121	138	4.1	9	0.7
469	0	1	71	0	4	0	0	0		0	6	0	0	0	0	0	0	0	0	1	0	0	0	0	0	0	0	0	0	0	0	0	72	17	133	79	36.6	93		0	36.6	11.8	6.73		180	135	3.8	9	1
470	0	1	59	0	3	0	0	0		0	5	1	0	1	0	0	0	0	0	0	0	0	0	0	1	0	0	0	0	0	0	0	90	21	146	74	37	90		0	46.4	15.5	5.74	0	213	139	4	9	0.6
471	0	2	69	1	2	0	0	0		0	7	0	0	0	0	0	0	1	0	1	0	0	0	0	0	0	0	1	0	0	0	0	66	22	111	78	36.9	97	21	0	43.5	14.4	7.8		280	138	5.3	19	1.1
472	0	1	49	1	25	0	1	0		0	3	0	0	0	0	0	0	0	0	0	0	0	0	0	0	0	0	0	0	0	0	0	116	20	135	68	37.5	93		0	21.1	7.3	11.9	8	124	138	2.6	2	0.6
473	0	2	48	0	5	0	0	0		0	5	0	0	0	0	0	0	1	0	1	0	0	0	0	0	0	0	1	0	0	0	0	96	20	148	78	36.7	95		0	33.8	11.1	4.7		184	136	2.5	4	0.6
474	0	1	49	0	3	0	0	0		0	3	0	0	0	0	0	0	0	0	0	0	0	0	0	1	0	0	1	1	0	0	0	74	16	96	46	37.8	95		0	37.1	13.2	7		187	141	3.8	4	0.6
475	0	3	54	1	4	0	0	0		0	1	0	0	0	0	0	0	0	0	0	1	0	0	0	0	0	0	1	0	0	0	0	82	20	171	108	37.1	90		0	47.7	16.7	12.92		191	139	3.9	14	0.7
476	0	1	36	0	6	0	0	0		0	10	0	0	0	0	0	0	0	0	0	0	1	1	0	1	0	0	1	0	0	0	0	100	20	170	104	39.2	90		0	35.2	11.8	16.6		154	133	3.4	6	0.8
477	0	3	68	0	3	0	0	0		0	5	0	0	0	0	0	0	1	0	0	0	0	0	0	0	0	0	1	0	0	0	0	85	28	154	85	36.7	97		0	41.3	14	8.66		277	132	3.1	15	0.8
479	0	1	47	1	5	0	0	0		0	10	0	0	0	0	0	0	0	0	0	0	0	0	0	0	0	0	0	0	0	0	0	92	18	140	80	36.4	98		0	42.5	14.3	18.6		325	136	4.3	11	0.99
480	0	1	64	0	3	0	0	0		0	7	0	1	0	0	0	0	1	0	0	0	0	0	0	0	0	1	1	0	0	1	0	99	20	204	67	37.2	96		0	40.4	13.5	15		219	144	3.8	16	0.6
481	0	1	61	1	5	1	0	1	2	0	15	0	0	0	0	1	0	1	1	1	1	0	0	0	1	0	0	0	1	0	0	0	105	24	151	70	37	91	36	1	35.7	12.3	9.6		84	136	4.7	16	1.05
482	0	3	23	0	1	0	0	0		0	4	0	0	0	0	0	0	0	0	0	0	0	0	0	1	0	0	0	0	0	0	0	149	24	96	50	36.5	99		0	35.6	11.5	7.3		182	143	3.4	16	0.8
483	0	1	87	1	2	0	0	0		0	1	0	1	1	0	0	0	1	0	1	0	0	0	0	1	0	1	1	0	0	0	1	79	28	156	106	36.7	90	97	0	32.9	10.4	3.33		132	139	3.7	25	1.6
484	0	2	68	1	2	0	0	0		0	3	0	0	0	0	0	0	1	0	1	0	0	0	0	0	0	0	1	1	0	0	0	94	28	191	98	36.3	91	21	0	52.1	18.3	14.2		200	140	4.7	42	2.5
485	0	2	53	1	4	1	0	1	2	0	1	0	0	0	0	0	0	1	0	1	1	0	0	0	0	0	0	0	1	0	0	0	98	22	137	65	36.6	88	28	0	47.4	14.5	10.7		274	137	4.8	33	1.3
486	0	1	25	1	4	0	0	0		0	14	0	0	0	0	0	0	0	0	0	0	0	0	0	0	0	0	0	0	0	0	0	130	22	111	67	37.6	90		0	44.4	15.5	14.11	0	392	134	3.6	18	1.2
487	0	1	88	0	7	1	0	0		0	6	0	0	0	1	0	1	0	0	0	0	0	0	0	0	0	0	1	0	0	0	0	90	16	145	65	38.3	93	21	0	45.6	14	14.56		271	143	3.9	20	0.8
488	0	2	80	1	2	0	0	0		0	1	0	0	1	0	0	0	0	0	1	1	0	0	0	0	0	0	1	1	0	0	1	84	30	160	79	36.2	89	28	0	42	13	7.7		138	142	4.3	20	1.3
489	0	1	76	1	3	1	0	0		0	7	0	0	0	0	0	0	0	0	0	0	0	0	0	0	0	1	1	1	1	0	0	105	20	114	58	38.6	83	21	0	45.6	15.4	22.7		220	135	3.6	16	1
490	0	2	56	0	5	1	0	1	2	0	7	0	0	0	0	0	0	0	0	1	0	0	0	0	0	0	0	0	1	0	0	0	159	47	166	94	37.4	88	50	0	49.5	16.5	19.6	7	157	133	4.2	26	0.9
491	0	1	87	1	9	0	0	0		0	7	0	1	0	1	0	1	0	0	1	1	0	0	0	0	0	1	1	0	0	0	0	120	18	145	103	36.6	97	21	1	24.6	7.1	12.23	0	135	140	4.1	21	1.3
492	0	1	75	0	12	1	0	0		0	4	0	1	0	1	0	0	1	0	1	0	0	0	0	1	0	1	1	0	1	1	1	86	22	92	58	36.8	100	32	0	40.8	13.5	11.85	5	66	132	5.3	47	3.2
493	0	3	65	1	2	0	0	0		0	21	0	0	0	0	0	0	0	0	1	1	0	0	0	0	0	0	0	0	0	0	1	91	20	126	81	36.7	98	28	0	44.1	13.7	7.5		249	142	3.6	11	0.6
494	0	2	50	0	2	0	0	0		0	4	0	0	0	1	1	0	0	0	1	0	0	0	0	1	0	0	1	0	0	0	0	96	20	102	60	36.7	100		0	44.6	15.1	14.06	0	381	137	3.4	12	0.8
495	0	1	54	1	1	0	0	0		0	2	0	0	0	0	0	0	0	0	0	0	0	0	0	1	0	0	0	0	0	0	0	106	18	124	82	37.1	94		0	48.4	16.2	11.6			136	4	13	0.7
496	0	1	55	1	2	0	0	0		0	1	0	0	1	0	0	0	1	0	0	0	0	0	0	0	0	1	1	1	1	1	0	80	18	137	87	36.8	99		0	46.7	16	7.03		217	142	4	8	0.9
497	0	1	44	1	5	0	0	0		0	4	0	0	0	0	0	0	1	0	0	0	0	0	0	1	0	0	0	1	0	0	0	107	20	137	85	36.5	94		0	33.6	12	7.44		217	129	4	18	0.9
498	0	1	63	1	2	0	0	0		0	1	0	0	0	0	0	0	1	0	0	0	0	0	0	0	0	0	0	0	0	0	0	98	16	109	72	35.8	97		0	36.9	12	13.5		289	138	4	15	0.7
499	0	2	62	0	14	0	0	0		0	12	0	1	1	1	0	1	1	0	0	0	0	0	0	0	0	1	1	1	0	1	1	95	18	167	86	37.2	99	26	0	37.2	12	7.07		236	143	3.7	14	1.2
500	0	3	49	1	3	0	0	0		0	4	0	1	0	0	0	0	0	0	0	0	0	0	0	1	0	1	1	1	1	1	0	79	18	133	88	37.8	94		0	39.7	13.7	7.8		247	133	3.9	9	1.13
501	0	2	86	1	7	0	0	0		0	6	0	0	0	0	0	1	1	0	1	1	0	0	0	0	0	1	1	1	0	0	0	75	20	121	94	36.3	93	36	0	36.1	11.8	3.93		157	141	4.3	27	1.4
502	0	2	79	0	4	0	0	0		0	2	1	1	1	0	0	0	0	0	1	1	0	0	0	0	0	0	1	1	0	0	1	93	19	143	62	37.1	92		0	40.8	13.2	11.63		316	137	3.8	17	0.5
503	0	3	57	1	9	0	0	0		0	7	0	0	0	0	0	0	1	0	0	0	0	0	0	0	0	1	1	1	1	1	0	84	20	108	65	37.8	95		0	39.3	12.6	12.9		201	126	4	20	1.3
504	0	1	72	1	4	1	0	0		0	1	0	0	0	0	0	0	1	0	1	0	0	0	0	0	0	1	0	0	0	0	0	124	19	113	48	36.7	93	48	1	47.2	15.08	11.04		113	132	4.3	29	1.5
505	0	2	71	1	4	0	0	0		0	2	0	0	0	0	0	0	0	0	0	0	0	0	0	0	0	1	1	1	1	1	0	79	20	102	61	36.9	93		0	41.4	13.7	12.03		239	136	4.4	18	1.1
506	0	1	50	1	2	0	0	0		0	2	0	0	0	0	0	0	0	0	0	0	0	0	0	0	0	1	1	1	0	0	0	81	16	129	93	36.3	96		0	41.6	14.7	20.17		176	132	3.6	13	1.1
508	0	1	42	1	2	0	0	0		0	4	0	0	1	0	0	0	0	0	0	0	0	0	0	0	0	1	1	1	1	0	0	102	20	129	93	38.8	92		0	47.7	16.2	16.6		273	136	3.2	5	1.32
509	0	1	27	0	3	0	0	0		0	2	0	0	0	0	0	0	0	0	0	0	0	0	0	0	0	0	0	0	0	0	0	130	18	100	31	38.4	97		0	37.3	11.7	18.6		209	133	3.5	29	1.58
510	0	2	91	1	3	1	0	1	2	0	1	0	1	0	1	0	1	0	0	1	0	0	0	0	1	0	1	1	1	0	1	1	43	24	152	74	37.2	100	100	0	38.9	12.5	9.14	0	294	137	3.4	18	1.1
511	0	1	86	1	4	0	0	0		0	7	1	0	0	1	1	1	0	0	1	0	0	0	0	1	0	0	0	0	0	0	0	115	22	116	56	36.9	97	28	0	30.3	10.4	12.5		117	135	4.7	33	1.4
512	0	1	74	0	20	1	0	1	1	0	6	0	1	0	1	0	1	1	0	1	0	0	0	0	1	0	1	1	1	1	1	0	92	20	190	88	37.7	96	100	0	28.3	9.3	13.8		275	141	4.8	44	2.66
513	0	1	52	0	3	0	0	0		0	3	0	0	0	0	0	0	0	0	1	1	0	0	0	1	0	0	1	0	0	0	0	93	24	139	83	36.4	95	40	0	51.1	15.3	10.6		177	142	4.1	12	0.4
514	0	1	64	1	6	0	0	0		0	14	0	0	0	0	0	0	1	0	0	0	0	0	0	0	0	0	1	1	0	0	0	80	18	163	76	36.9	98		0	36.9	12.5	8.6	2	124	131	4.5	34	1.2
515	0	1	52	0	4	0	0	0		0	5	0	1	0	1	0	1	1	0	0	0	0	0	0	0	0	1	1	1	1	1	0	81	22	160	68	37.8	95		0	36.9	12.2	2.74		133	129	3.9	39	2.1
516	0	1	20	1	8	0	0	0		0	11	0	0	0	0	0	0	0	0	0	0	0	0	0	0	0	0	0	0	0	0	0	95	20	103	54	36.7	97		0	40.2	13.8	19.42	0	550	133	4.5	18	0.9
517	0	1	70	0	4	0	0	0		0	30	0	0	0	0	0	0	0	0	0	0	0	0	0	0	0	0	1	1	0	0	0	120	20	102	44	36.7	94		0	42.3	14.5	20.4	4	185	136	4.2	16	0.8
518	0	1	52	1	7	0	0	0		0	7	0	0	0	0	0	0	0	0	0	0	1	0	0	0	0	0	0	0	0	0	0	115	20	133	87	36.7	90	21	0	28.2	9.2	6.4		390	139	3.7	26	0.7
519	0	2	88	0	7	0	0	0		0	2	0	1	0	1	0	1	0	0	1	0	0	0	0	0	0	0	1	0	0	0	0	100	28	125	86	36.8	98	28	0	45.8	14.2	8.36		161	140	4.3	14	0.8
520	1	3	91	1	10	0	0	0		0	7	0	1	1	1	0	1	1	0	0	0	0	0	0	1	0	1	1	1	0	0	0	100	24	140	52	36.6	93		0	28.6	9	6.86		189	134	5	55	1.5
521	0	1	67	1	5	0	0	0		0	13	0	0	0	0	0	0	0	0	1	0	0	0	0	0	0	1	1	1	1	1	0	82	18	105	69	36.4	90		0	36	12.2	15.81	0	307	136	3.4	12	0.8
522	0	1	54	1	4	0	0	0		0	3	0	0	0	0	0	0	0	0	1	0	0	0	0	1	0	0	0	0	0	0	0	106	20	127	78	36.1	97		0	44	15	15.4		191	137	4.2	14	1.8
523	0	1	44	0	3	0	0	0		0	3	0	0	0	0	0	0	0	0	1	0	0	0	0	0	0	0	1	0	0	0	0	105	28	114	61	38.2	95	28	0	27.8	9.6	5.4		198	140	4.1	13	0.9
524	0	2	52	0	3	0	0	0		0	4	0	0	0	0	0	0	0	0	1	0	0	0	0	0	0	0	1	1	0	0	0	94	17	161	95	36.9	99		0	39.7	12.6	12.5		460	136	3.5	10	0.8
525	0	1	47	1	9	0	0	0		0	7	0	0	0	0	0	0	0	0	1	0	0	0	0	1	0	0	0	0	0	0	0	104	22	114	84	36.1	96	21	0	42.5	14.4	13.9		436	136	3.7	9	0.74
526	0	1	59	0	6	0	0	0		0	5	0	0	0	0	0	0	0	0	0	1	0	0	0	0	0	0	1	0	0	0	0	96	22	132	72	36.6	94	44	0	33.3	11.2	11		367	138	3.6	21	0.9
527	0	1	65	0	4	1	0	0		0	7	1	0	0	0	0	0	0	0	1	0	0	0	0	1	0	0	0	0	0	0	0	113	36	127	66	38	99	100	0	37.7	11.8	37.1		321	132	3.9	16	0.7
528	0	1	82	1	11	0	0	0		0	3	0	1	1	1	0	1	1	0	1	0	0	0	0	1	0	1	1	1	0	1	1	64	18	192	71	35.3	91	21	0	36	11.7	9.1		166	130	3.8	32	1.54
529	0	1	74	0	4	0	0	0		0	2	0	0	0	1	0	1	1	0	0	0	0	0	0	0	0	0	1	1	0	0	0	114	20	138	52	36.8	98		0	34.9	11.7	16.87		199	134	4.3	31	1.3
530	0	1	82	1	3	0	0	0		0	1	0	0	0	1	0	1	0	0	0	0	0	0	0	1	0	1	1	1	1	1	1	95	22	122	77	37.2	99	36	0	43.1	14.8	16.96	0	288	137	4.1	32	1.3
531	0	1	79	0	15	1	0	0		0	7	0	0	0	0	0	0	0	0	0	0	0	0	0	0	0	0	1	0	0	0	1	63	18	110	50	37	95		1	36.4	12.2	17.51	1	370	134	3.9	18	1.1
532	0	2	69	1	3	0	0	1	2	0	3	0	1	0	0	1	0	1	0	1	0	0	0	0	0	0	1	1	1	1	0	0	94	34	171	121	36.6	85	35	0	39.2	13.3	6.6		176	127	5.4	26	0.8
533	0	1	61	1	4	0	0	0		0	4	0	1	0	1	0	1	1	0	0	0	0	0	0	1	0	1	1	0	0	0	0	109	20	148	97	37.1	96		0	37.5	12.3	8.78		293	132	3.6	18	1.3
534	0	1	82	1	4	0	0	0		0	3	0	1	0	1	0	1	0	0	1	1	0	0	0	0	0	1	1	1	1	1	1	77	22	108	55	38.4	98		0	36.2	11.8	8.4		170	141	5.1	22	1.62
535	0	1	79	1	4	0	0	0		0	4	0	0	0	0	0	0	0	0	1	1	0	0	0	1	0	0	1	0	0	0	0	104	22	90	70	36.2	97		0	34.7	11	17.6		347	142	4.4	12	0.7
536	0	1	68	1	2	0	0	0		0	7	1	0	0	0	0	0	1	0	0	0	0	0	0	0	0	0	1	1	0	0	0	105	20	158	99	38.8	94		0	50.9	16.6	19.5		180	137	4.6	14	1.3
537	0	1	81	0	9	1	0	0		0	2	0	1	0	1	0	1	0	0	0	0	0	0	0	0	0	1	1	1	0	0	1	103	24	101	52	38.6	97	52	0	31.7	10.1	11.84	0	133	136	3.6	27	2.2
538	0	2	62	1	1	0	0	0		0	1	0	0	1	0	0	0	0	0	1	0	0	0	0	0	0	0	1	1	0	0	0	111	22	140	81	36.9	93		0	50.7	16.3	9.75		263	139	4.3	9	0.7
539	0	1	54	1	2	0	0	0		0	14	1	1	0	0	0	0	1	0	1	0	0	0	0	0	0	0	1	1	0	0	0	87	20	160	80	37	98		0	37.4	12.8	7.58		198	137	4.5	7	0.7
540	1	2	72	0	3	0	0	0		0	3	0	0	0	0	0	0	0	0	1	0	0	0	0	0	0	0	1	0	0	0	0	81	20	131	84	36.7	97		0	40.6	13.3	7.55	0	183	140	3.7	13	0.9
541	0	1	32	0	3	0	0	0		0	13	0	0	0	0	0	0	0	0	0	0	0	0	0	1	0	0	0	0	0	0	0	140	20	118	59	37.5	95	28	0	36.6	12.7	11		404	133		10	0.59
542	0	1	88	1	3	0	0	0		0	1	1	1	0	1	0	1	0	0	1	1	0	0	0	1	0	1	0	1	0	0	0	103	16	111	47	38.5	93	50	1	35.5	10.7	11.64		164	141	4.6	39	2.1
543	0	2	74	0	9	0	0	0		0	15	1	0	0	1	0	1	0	0	1	1	0	0	0	0	0	0	1	1	0	0	0	107	28	156	60	36.6	97	36	0	31.2	10.2	12.28		368	134	4.1	17	1.2
544	0	1	73	1	1	0	0	0		0	7	0	1	0	0	0	0	1	0	1	0	0	0	0	1	0	1	1	1	1	1	1	174	18	114	67	39.3	92		0	55.2	11.7	9.8	1	41	138	5.3	36	1.4
545	0	1	49	1	10	0	1	0		0	2	0	0	0	0	0	0	0	0	0	0	0	0	0	0	0	0	0	0	0	0	0	81	22	121	79	37.1	100		0	42.8	14.7	16.7	1	299	135	3.9	6	1
546	0	1	60	0	5	0	0	0		0	6	0	0	0	0	0	0	1	0	0	0	0	0	0	0	0	0	1	0	0	0	0	87	20	143	77	37	98		0	33.2	10.6	20.26		741	135	3.7	10	0.7
547	0	1	72	1	5	0	0	0		0	4	0	0	0	1	0	1	1	0	1	0	0	0	0	1	0	0	1	0	0	0	0	59	28	140	60	37.6	98	28	0	31	10.5	24.1	3	293	139	4.5	33	1.6
548	0	3	62	0	3	0	0	0		0	2	0	1	0	1	0	1	1	0	0	0	0	0	0	0	0	1	1	1	1	1	0	60	18	103	57	36.9	96		0	31.7	9.8	3.72		184	141	4.5	72	4.1
549	0	1	51	0	6	1	0	0		0	5	0	0	0	0	0	0	0	0	0	0	0	0	0	0	0	1	1	0	0	0	0	70	20	99	62	36.5	92		0	39.9	13.1	8		195	138	4	9	0.7
550	0	1	67	1	5	0	0	0		0	7	0	0	0	0	0	0	0	0	1	0	0	0	0	1	0	0	1	1	0	0	0	99	24	93	58	36.9	96		0	31.9	10	12.8		255	135	5	25	0.8
551	0	1	60	0	3	0	0	0		0	3	0	0	0	0	0	0	1	0	1	1	0	0	0	0	0	0	1	1	0	0	0	101	18	140	81	36.7	91	28	0	39.3	13	16.74		258	139	4.7	22	1.5
552	0	3	38	0	5	0	0	0		0	16	0	0	0	0	0	0	1	0	0	0	0	0	0	0	0	0	0	0	0	0	0	99	20	114	78	36.8	96		0	37.1	12.4	11.86		223	123	3.4	16	0.7
553	0	1	83	0	6	0	0	0		0	4	0	1	0	0	0	0	0	0	0	0	0	0	0	0	0	0	1	1	0	0	0	65	22	123	51	36.8	96		0	29.6	8.8	21.48		337	134	3.9	31	1.5
554	0	2	54	0	4	0	0	0		0	2	0	0	0	0	0	0	0	0	1	1	0	0	0	0	0	0	1	1	0	0	0	149	23	113	71	36.8	92	28	0	45.4	16.1	9.33		262	132	4.4	8	0.8
555	0	1	79	1	9	0	0	0		0	2	1	0	0	0	0	0	0	0	1	1	0	0	0	1	0	0	1	1	0	0	1	86	22	141	63	36.8	90	36	0	28.9	9.5	15.66		388	129	4.1	12	0.8
556	0	1	64	1	5	0	0	0		0	2	0	0	0	0	0	0	0	0	1	0	0	0	0	0	0	1	1	1	0	1	0	116	32	139	66	36.7	92	25	0	41.1	13.7	13.65	3	231	127	5.1	23	0.9
557	0	2	73	1	6	1	0	0		0	3	0	1	1	0	0	0	1	0	1	1	0	0	0	1	0	1	1	1	1	1	0	112	28	124	51	36.7	85	40	0	34.4	10.3	7.41		229	139	4.8	23	1.1
558	0	1	51	0	8	1	0	1	1	0	2	0	0	0	0	0	0	0	0	0	0	0	0	0	0	0	0	1	0	0	0	0	120	25	99	56	36.2	98	40	1	39.7	13.3	12.8	3	215	139	4	15	1.3
559	0	1	45	0	4	0	0	0		0	1	0	1	0	0	0	0	0	0	0	0	0	0	0	0	0	0	0	0	0	0	0	98	28	139	81	37.5	96		0	40.9	13.5	20.51		339	137	3.9	9	0.8
561	0	2	87	1	6	1	0	1	2	0	3	0	0	0	0	0	0	0	0	1	1	0	0	0	0	0	0	1	0	0	0	0	98	18	130	68	37.9	80	28	0	33.7	10.3	7.7		141	143	4.5	28	1.6
562	0	2	45	1	1	0	0	0		0	1	0	0	0	0	0	0	1	0	1	0	0	0	0	1	0	0	0	0	0	0	0	107	20	122	83	36.6	100	32	0	44.8	14.7	12.3	9	251	143	4.6	16	0.6
563	0	2	71	0	3	0	0	0		0	7	0	1	0	1	0	1	1	0	1	1	0	0	0	1	0	1	1	1	1	0	0	94	20	113	49	36.8	99		0	36.5	11.8	10.82		252	135	3.6	12	2.2
564	0	1	75	1	4	0	0	0		0	2	0	0	0	0	0	0	0	0	0	0	0	0	0	1	0	0	0	0	0	0	0	104	19	136	63	37.4	93	28	0	41.3	14.3	33.94		182	134	3.9	22	1.1
565	0	1	61	0	1	0	0	0		0	2	0	0	0	0	0	0	0	0	1	0	0	0	0	0	0	0	1	1	0	0	0	72	20	115	72	36.4	99		0	43.6	14.8	12.48		216	137	3.7	20	0.9
566	0	3	54	1	1	0	0	0		0	1	1	0	0	0	0	0	0	0	1	0	0	0	0	0	0	0	1	0	0	0	0	103	30	184	100	36.9	67		0	30.4	9.3	9.9	1	274	138	5.2	12	1.1
567	0	1	47	1	2	0	0	0		0	14	0	0	0	0	0	0	1	0	1	0	0	0	0	0	0	0	1	1	0	0	0	96	20	133	86	36.5	78		0	36.4	12.8	24.18		223	136	4.3	23	1.1
568	0	2	66	1	6	1	0	1	2	0	7	0	0	0	0	0	0	0	0	1	0	0	0	0	0	0	0	1	0	0	0	0	112	22	176	82	36.9	97	35	0	46.2	16.5	10		274	124	4.3	14	0.8
569	0	1	37	0	2	0	0	0		0	4	0	0	0	0	1	0	0	0	0	0	1	0	0	0	0	0	1	1	0	0	0	83	18	136	75	39.2	98		0	32.6	11.4	16.06		196	133	2.8	12	0.7
570	0	1	78	1	2	0	0	0		0	14	0	0	0	1	0	1	1	0	1	1	0	0	0	0	0	1	1	1	0	0	0	82	20	134	69	37.1	97		0	32.5	10.6	7.15		221	139	3.9	16	1
572	0	1	60	1	3	0	0	0		0	6	0	0	0	0	0	0	1	0	0	0	0	0	0	0	0	0	0	1	0	0	0	64	16	118	70	37.7	96		0	34.8	11.9	24.95	1	263	130	3.3	28	0.8
573	0	1	48	1	13	0	1	0		1	8	0	0	0	0	0	0	1	0	1	0	0	0	0	0	0	0	0	0	0	0	0	101	20	143	68	37	96		0	42	14.7	19.22	1	386	133	3.8	12	1.1
574	1	3	84	0	7	0	0	0		0	2	0	1	0	1	0	1	1	0	0	0	0	0	0	0	0	0	1	1	0	0	1	56	30	96	41	39.1	80	50	1	39.2	13.2	9.6		120	142	4.1	14	1.5
575	0	1	32	1	2	0	0	0		0	14	0	0	0	0	0	0	0	0	0	0	0	0	0	0	0	0	1	0	0	0	0	107	28	168	102	37.9	96	21	0	31.2	9.9	8.2		399	140	3.3	9	0.9
576	0	1	84	1	2	0	0	0		0	2	1	0	0	1	0	1	1	0	0	0	0	0	0	0	0	0	1	0	0	0	0	94	18	129	61	35.9	97		0	36.9	11.7	9.1		242	139	5.8	30	1.8
577	0	1	54	1	2	0	0	0		0	2	0	0	0	0	1	0	0	0	1	1	1	0	0	1	0	0	0	0	0	0	0	113	20	100	58	39.6	92		0	34.5	11.4	9.1		220	136	3.9	17	0.6
578	0	1	79	1	6	0	0	0		0	7	0	0	0	0	0	0	1	0	1	0	0	0	0	0	0	1	1	1	0	1	0	114	18	137	100	36.6	94	25	0	39.6	13.3	3.8	2	247	137	4.2	27	0.8
579	0	1	80	1	3	0	0	0		0	5	0	1	0	0	0	0	1	0	1	0	0	0	0	0	0	1	1	1	1	1	0	122	18	145	78	36.3	94		0	39.9	13.3	13.5		210	137	4.5	19	1.21
580	0	1	51	1	3	0	1	0		0	2	0	0	0	0	1	0	0	0	0	0	0	0	0	0	0	0	0	1	0	0	0	107	18	129	85	37.2	93	21	0	41.9	14.8	15.4	8	149	138	3.5	17	0.7
581	0	2	60	1	5	0	0	0		0	2	0	1	0	0	0	0	0	0	1	0	0	0	0	0	0	1	1	1	1	0	0	100	26	124	74	36.4	92	28	0	44.3	14.9	12.53		312	134	3.9	12	1
582	0	1	42	0	6	0	0	0		0	3	0	0	0	0	0	0	0	0	0	0	0	0	0	1	0	0	0	1	0	0	0	72	28	128	49	36.9	96		0	33.6	10.7	12.8		245	140	3.7	14	0.7
583	0	1	29	0	3	0	0	0		0	3	0	0	0	0	0	0	1	0	0	0	0	0	0	0	0	0	1	0	0	0	0	99	18	120	74	36.9	98		0	34.9	10.9	5.81		337	136	4	4	0.9
584	0	1	57	0	4	0	0	0		0	3	0	1	0	0	0	0	0	0	0	0	0	0	0	0	0	1	1	0	0	0	0	100	28	230	180	37	80		0	50.6	16.5	8.6		208	140	3.2	11	1.3
585	0	1	75	0	1	0	0	0		0	4	1	0	0	0	0	0	0	0	0	0	0	0	0	0	0	0	0	0	0	0	0	80	18	146	87	38.4	90		0	40.3	13.7	17.2		214	137	3.6	15	0.9
586	0	3	33	0	1	0	0	0		0	14	0	0	0	0	0	0	0	0	0	0	0	0	0	0	0	0	0	0	0	0	0	102	20	149	92	36.5	99		0	39.3	13.2	12.55		189	137	3.2	7	0.7
587	0	1	51	1	6	0	0	0		0	3	0	0	0	0	0	0	0	0	1	0	0	0	0	0	0	0	1	0	0	0	0	97	18	174	86	36.8	97		0	42.6	14.6	14.82		168	134	4	8	0.5
588	0	2	71	0	4	0	0	0		0	3	1	1	0	0	0	0	1	0	1	1	0	0	0	1	0	0	1	1	1	0	0	80	18	112	62	36.6	98	32	0	31.2	10.2	11.8		157	139	4.2	15	0.8
589	0	1	82	0	3	0	0	0		0	12	0	0	0	0	0	0	0	0	0	0	0	0	0	0	0	0	1	1	0	0	0	64	18	183	75	36.2	95		1	35.7	12.4	7.4		144	141	3.7	14	0.88
590	0	1	49	1	7	0	0	0		0	2	0	1	0	1	0	1	0	0	0	0	0	0	0	0	0	0	1	1	0	0	0	82	20	174	97	36.7	96		0	30.3	9.9	7.8		164	141	4.6	55	10.2
591	0	1	87	1	3	0	0	0		0	14	0	0	0	0	0	0	0	0	0	0	0	0	0	1	0	0	1	0	0	0	1	74	16	150	66	37.1	100		0	44.2	14.9	20.48		181	140	3.6	23	1.1
592	0	1	69	1	5	0	0	0		0	21	0	1	1	1	0	1	0	0	1	1	0	0	0	1	0	1	1	1	0	1	0	60	20	179	78	35.7	97	28	0	43.9	15.1	8.6		187	139	3.8	24	1.26
593	0	2	49	0	3	0	0	0		0	14	0	0	0	0	0	0	0	0	1	0	0	0	0	0	0	0	0	1	0	0	0	103	18	122	77	36.2	95		0	40.7	14	9.6		292	137	4.1	11	0.82
594	0	1	69	1	2	0	0	0		0	30	0	1	0	1	0	1	1	0	1	0	0	0	0	1	0	1	1	1	0	0	0	84	24	152	75	36.8	96	21	0	34.9	11.7	12.7		190	135	4.3	32	2.2
595	0	2	68	1	3	0	0	0		0	4	1	0	0	0	0	0	0	0	1	0	0	0	0	1	0	1	0	1	1	1	0	90	24	160	64	36.8	96	21	0	31.7	10.3	3.5	2	47	138	4	11	0.7
596	0	2	60	0	2	0	0	0		0	8	0	0	0	0	0	0	0	0	1	0	0	0	0	0	0	0	1	0	0	0	0	99	18	117	86	36.1	91	21	0	46.5	15.8	9.9	0	249	137	3.6	9	0.77
597	0	1	18	1	3	0	0	0		0	5	0	0	0	0	0	0	0	0	0	0	0	0	0	0	0	0	0	0	0	0	0	73	14	115	73	36.7	100		0	45.7	16.1	14.52		312	137	3.7	15	0.9
598	0	2	53	1	2	0	0	0		0	7	0	1	0	0	1	0	1	0	1	0	0	0	0	1	0	1	1	1	0	0	0	72	20	87	46	36.9	94	21	0	37.3	12.3	10		148	141	3.5	36	1.9
599	0	1	58	0	12	0	0	0		0	11	1	0	0	0	0	0	0	0	1	0	0	0	0	0	0	0	1	1	0	0	1	110	18	123	78	35.8	90		0	29.7	10.7	14.2		59	140	3.8	14	0.8
600	0	1	86	1	5	0	0	0		0	7	0	1	1	1	1	1	1	0	1	0	0	0	0	1	0	0	1	1	1	0	0	93	20	146	54	37.3	93	21	0	31.6	10.9	11		206	138	4.3	19	1.2
601	0	2	27	0	1	0	0	0		0	7	0	1	0	0	0	0	0	0	1	0	0	0	0	1	0	0	0	1	0	0	0	77	17	149	78	36	98		0	39.2	13	11.2		264	137	3.6	14	0.68
602	0	1	64	1	2	0	0	0		0	1	0	0	0	0	0	0	0	0	0	0	0	0	0	0	0	0	1	1	0	0	0	125	24	146	88	37.2	94	21	0	45.6	15.4	23.7	1	195	142	3.8	12	1
603	0	3	52	0	2	0	0	0		0	24	0	0	0	0	0	0	1	0	0	0	0	0	0	0	0	0	1	1	0	0	0	97	20	165	90	35.9	97		0	35.6	12	9.4		385	142	3.8	6	0.76
604	0	2	73	1	8	0	0	0		0	17	0	1	0	0	0	0	0	0	1	0	0	0	0	0	0	1	1	0	0	1	1	90	22	129	80	35.3	94		0	45.5	15.5	5.7		278	140	2.9	6	1.17
606	0	2	59	0	2	0	0	0		0	30	0	1	0	0	0	0	1	0	1	1	0	0	0	0	0	0	1	1	0	0	0	117	22	158	70	36.9	93	32	0	40.7	12.8	10		471	138	5.2	9	0.6
607	0	1	64	1	2	0	0	0		0	8	0	0	0	0	0	0	1	0	1	0	0	0	0	1	0	1	1	1	0	0	0	122	24	135	52	36.2	90	24	0	40.6	13.6	14.5		404	141	4.3	27	0.8
608	0	1	81	1	16	0	1	0		0	45	1	1	0	1	0	0	0	0	1	0	0	0	0	1	0	0	1	0	0	0	1	50	20	109	65	36.9	92		0	27.6	9	17.59	0	313	135	3	20	0.6
609	0	1	65	1	8	0	0	0		0	7	1	1	0	1	0	1	1	0	1	0	0	0	0	0	0	0	1	1	0	0	0	102	20	126	73	36.4	88	32	0	45.2	15.2	17.36		242	131	4.1	51	2.2
610	0	1	34	0	9	0	0	0		0	14	1	0	0	0	0	0	0	0	0	0	0	0	0	0	0	0	1	0	0	0	0	77	20	154	103	37.3	96		0	43.8	15	8.49		200	138	4	13	0.8
611	1	1	52	0	4	0	0	0		0	7	0	1	0	0	0	0	1	0	0	0	0	0	0	0	0	0	1	0	0	0	0	95	20	180	72	37.4	95		0	38.8	12.9	9.76		271	136	3.8	7	0.7
612	0	1	73	1	3	0	0	0		0	1	0	0	0	0	0	0	0	0	0	0	0	0	0	0	0	0	0	0	0	0	0	71	19	94	61	37	94		0	37.3	13.1	9.77		112	137	3.6	15	0.7
614	0	1	39	1	4	1	0	1	1	0	3	0	1	0	0	0	0	0	0	0	0	0	0	0	0	0	1	1	0	1	0	0	110	20	146	89	36.8	100	35	0	35.2	11.6	10.3		207	133	2.9	7	0.1
615	0	2	71	1	5	0	0	0		0	14	1	1	0	1	0	1	1	0	1	0	0	0	0	1	0	1	1	1	0	0	0	78	18	136	43	36.6	96		0	33	10.8	8		136	141	5.2	32	1.3
616	0	2	60	0	4	0	0	0		0	4	0	0	0	0	0	0	1	0	1	0	0	0	0	0	0	1	1	1	0	1	0	115	26	114	58	38.5	95		0	38.5	12.4	6.1		230	133	3.6	8	0.98
617	0	1	78	0	5	0	0	0		0	21	1	0	0	1	0	1	0	0	0	0	0	0	0	1	0	1	1	1	0	0	0	96	20	128	75	37	97	21	0	38.6	12.3	16.4		461	135	3.8	15	0.7
618	0	1	60	1	7	0	0	0		0	3	0	1	0	0	1	0	0	0	1	0	0	0	0	1	1	1	1	1	0	0	0	93	24	161	83	38.9	95		0	33.9	10.2	17.49		75	140	3.8	9	3.7
619	0	1	76	0	2	0	0	0		0	4	0	0	0	0	0	0	0	0	0	0	0	0	0	0	0	0	1	1	0	0	0	80	16	128	74	36.7	96		0	35.5	12.3	14.69		324	121	3.9	41	1.3
620	0	2	62	1	4	0	0	0		0	14	0	0	0	1	0	1	1	0	1	0	0	0	0	0	0	1	1	1	0	0	1	100	24	136	80	36.7	88		0	34.1	11.2	12.1		249	133	5.2	26	1.7
621	0	1	69	0	6	0	0	0		0	7	0	1	0	0	0	0	1	0	0	0	0	0	0	1	0	1	1	0	0	0	0	78	18	150	75	38.1	95	30	0	31.6	10.1	31.6	1	215	143	3.4	20	1.2
622	0	2	64	0	4	0	0	0		0	30	0	0	0	0	0	0	0	0	1	0	0	0	0	0	0	0	1	1	0	0	0	76	18	138	68	36.2	96		0	38.1	12.7	8.7		292	140	4.3	17	0.7
623	0	1	77	1	4	0	0	0		0	2	0	1	0	0	0	0	1	0	1	1	0	0	0	1	0	1	1	1	1	1	0	90	22	139	84	37	99	32	0	36.5	11.4	15.59		253	147	3.4	18	1.1
624	0	1	78	1	6	0	0	0		0	1	0	0	1	1	0	1	0	0	0	0	0	0	0	0	0	0	1	1	0	0	0	72	18	154	92	36.8	97	28	0	39.2	13.3	16.89		142	135	3.4	20	1
625	0	1	54	0	4	0	0	0		0	14	0	0	0	0	1	0	0	0	1	0	0	0	0	0	0	0	0	0	0	0	0	88	16	130	70	36.7	98	21	0	42.9	14.9	15.8		424	138	3.7	21	0.7
627	0	2	43	0	2	0	0	0		0	28	0	0	0	0	0	0	0	0	1	0	0	0	0	0	0	0	1	1	0	0	0	102	22	146	88	36.7	98		0	44.6	15.3	13.7		201	139	3.5	14	0.7
628	0	2	37	0	3	0	0	0		0	6	0	0	0	0	0	0	0	0	1	0	0	0	0	0	0	0	0	1	0	0	0	121	24	106	84	37	97	28	0	38.4	13.3	9.4		241	138	3.6	7	0.76
629	0	2	67	0	2	0	0	0		0	7	0	0	0	0	0	0	1	0	1	1	0	0	0	0	0	1	1	1	0	0	0	93	18	143	70	36.1	99	28	0	36.6	12.1	6.3		235	141	4.2	9	0.61
630	0	3	22	1	7	0	0	0		0	4	0	0	0	0	0	0	0	0	0	0	0	0	0	1	0	0	0	0	0	0	0	125	18	137	80	36.8	95		0	44.5	14.6	18.3		202	142	4	16	0.8
632	0	1	63	1	15	0	0	0		0	2	1	0	0	0	0	0	0	0	0	0	0	0	0	1	0	1	1	0	0	0	1	112	16	115	71	36.5	92		0	31.1	10.4	19.7	5	27	140	4	17	0.7
633	0	2	68	0	4	0	0	0		0	4	0	1	0	1	0	1	1	0	1	1	0	0	0	1	0	0	1	0	0	0	1	98	20	127	65	37.6	93		0	35.1	10.8	20.26		328	138	4.7	22	1
634	0	1	86	0	4	0	0	0		0	14	0	0	0	0	0	0	0	0	0	0	0	0	0	0	0	0	1	1	0	0	0	104	22	184	70	37	94	28	0	41.7	14.1	6.7		287	139	3.9	10	0.8
635	0	1	99	0	5	0	0	0		0	2	0	1	0	1	0	1	0	0	0	0	0	0	0	1	0	0	1	1	0	0	0	117	18	168	79	38	36	28	0	39.7	12.9	8.9		197	138	3.9	20	0.7
636	0	1	50	1	2	0	0	0		0	1	0	0	0	0	0	0	1	0	0	0	0	0	0	0	0	0	1	1	0	0	0	114	26	91	55	36.7	92	32	0	43.2	14.9	10.24		204	136	3.7	25	1
637	0	1	59	1	4	0	0	0		0	3	0	1	0	1	0	1	1	0	0	0	0	0	0	0	0	1	1	1	0	1	0	128	34	157	74	39.3	89	50	0	40.9	13.8	20.8	7	182	132	4.4	27	1.7
638	1	1	61	0	3	0	0	0		0	9	0	1	0	0	0	0	1	0	1	1	0	0	0	0	0	0	1	0	0	0	0	101	26	174	87	36.9	89	28	0	41	13.4	6.9		281	136	4.3	18	1.1
639	0	2	43	0	4	0	0	0		0	7	0	0	0	0	0	0	1	0	1	1	0	0	0	1	0	1	1	1	0	0	0	80	16	123	76	36.4	96		0	42.6	13.8	13.37		376	136	4.6	32	1.3
640	0	1	66	0	4	0	0	0		0	3	0	0	0	0	0	0	1	0	1	1	0	0	0	0	0	1	1	1	0	0	0	118	19	92	51	37.2	92	36	0	39.9	12.1	19.66		302	136	4.3	15	0.7
641	0	1	53	0	2	0	0	0		0	5	0	0	0	0	0	0	0	0	0	0	0	0	0	0	0	0	0	1	0	0	0	91	18	123	49	39.4	98		0	33.3	10.7	21.09	0	188	132	3.3	13	0.9
642	0	2	81	1	2	0	0	0		0	3	0	1	0	0	0	0	0	0	1	1	0	0	0	1	0	1	1	1	0	0	1	75	18	132	67	36.7	97		0	33.1	10	6.8		207	141	3.7	15	0.8
643	0	1	69	1	4	0	0	0		0	9	0	0	0	0	0	0	1	0	1	0	0	0	0	0	0	0	1	1	0	0	0	83	18	90	56	37.1	96	36	0	33.4	11.2	12.1		253	136	4.2	25	1.54
644	0	2	62	1	4	0	0	0		0	3	0	0	0	0	0	0	1	0	1	0	0	0	0	0	0	0	1	1	0	0	1	87	22	136	79	36.2	95		0	34.3	11.1	4.5		233	139	4.4	29	0.9
645	0	2	48	0	2	0	0	0		0	7	0	0	0	0	0	0	0	0	0	0	0	0	0	0	0	0	0	0	0	0	0	86	20	165	74	36.7	100		0	37.6	12.4	10		389	139	3.9	8	0.8
646	0	1	54	1	5	0	0	0		0	5	0	0	0	0	0	0	1	1	0	0	0	0	0	0	0	0	1	0	0	0	0	93	18	172	91	36.9	91	21	0	39	13.5	12.5	7	217	134	3.9	8	0.5
647	0	1	48	1	3	0	0	0		0	5	0	0	0	0	0	0	0	0	0	0	0	0	0	0	0	0	0	0	0	0	0	118	20	115	79	37.5	93	21	0	46.3	16	12.34		299	133	3.5	17	1.1
648	0	1	55	0	4	0	0	0		0	2	0	0	0	0	0	0	0	0	1	0	0	0	0	0	0	0	1	0	0	0	0	88	20	180	96	36.9	96	21	0	46.6	15.7	8.26		185	138	3.9	20	1.8
649	0	2	37	0	4	0	0	0		0	5	0	0	0	0	0	0	0	0	1	0	0	0	0	1	0	0	1	1	0	0	0	115	18	168	96	36.7	99		0	37	11.7	4.84	0	285	139	3.2	20	0.9
650	0	1	80	0	16	0	0	0		0	14	0	1	0	0	0	0	1	0	1	0	0	0	0	0	0	0	1	0	0	0	1	83	16	147	52	37.2	96		0	38	12	7.72		192	135	3.8	14	0.9
651	0	3	82	1	7	0	0	0		0	2	0	1	1	1	1	1	1	1	0	0	0	0	0	0	0	0	1	1	0	0	0	73	19	172	66	38.8	96		0	28.2	8.9	7.1	1	169	136	5	29	1.7
652	0	2	63	1	2	0	0	0		0	4	0	1	0	0	0	0	0	0	1	0	0	0	0	0	0	1	1	0	0	0	0	89	22	136	60	36.8	97	28	0	37.9	12.1	7.7	0	233	143	3.8	11	0.8
653	0	1	25	1	9	0	0	0		0	14	0	0	0	1	0	0	0	0	0	0	1	1	1	0	0	0	0	0	0	0	0	96	18	116	77	37.2	99		0	28.4	10	2.4		133	135	3.4	5	0.8
654	0	2	62	1	9	0	0	0		0	10	0	1	0	1	0	1	0	0	1	1	0	0	0	1	0	1	1	0	0	0	0	108	24	225	129	37.3	95	50	0	40.3	13.9	20	0	251	135	3.4	54	1.5
655	0	1	89	0	8	0	0	0		0	1	0	1	0	0	0	0	1	0	1	1	0	0	0	1	0	1	1	1	1	1	1	90	18	112	53	36.8	100	28	0	26	8	12.4	0	611	134	3.1	11	0.7
656	1	1	71	1	7	1	0	1	2	0	2	0	0	1	0	0	0	1	0	1	0	0	0	0	0	0	0	1	1	0	0	0	126	34	138	84	37.6	80	50	0	47.3	15.5	8	2	199	143	4.7	41	2.5
657	0	1	79	1	28	1	0	0		0	2	0	1	0	0	0	0	0	0	1	0	0	0	0	0	0	1	0	1	0	1	1	82	20	120	75	36.7	95	50	1	38.2	12.4	13.3		189	138	4.5	28	1.3
658	0	1	60	1	7	1	0	1	2	0	12	0	0	0	0	0	0	0	0	0	1	0	0	0	0	0	0	1	1	0	0	0	73	18	120	31	36.6	94		0	40.9	14.2	14.41		179	138	3.7	18	1.2
659	0	1	87	0	12	0	1	1	2	0	8	0	1	0	1	0	0	0	0	1	1	0	0	0	0	0	1	1	0	0	0	0	91	32	128	80	38.1	95	32	0	33.6	10.9	16.6		227	140	3.9	15	1.13
660	0	1	89	1	4	0	0	0		0	7	0	1	0	0	0	0	0	0	0	0	0	0	0	1	0	0	1	1	0	0	0	62	16	188	118	36.7	95		0	32.8	10.4	10.84		54	136	4.8	21	1.3
661	0	1	48	0	2	0	0	0		0	7	0	0	0	0	0	0	0	0	0	0	0	0	0	1	0	0	1	0	0	0	0	112	18	158	82	36.9	88		0	40.4	13.7	15.91		331	136	3.3	9	0.5
662	0	1	55	1	2	0	0	0		0	4	0	0	0	0	0	0	1	0	0	0	0	0	0	0	0	0	1	1	0	0	0	125	19	130	73	36.4	92	21	1	41.2	14	17.2		176	134	4.7	10	1
663	0	1	45	0	4	0	0	0		0	3	0	1	0	0	0	0	1	0	0	0	0	0	0	1	0	1	1	0	0	1	0	128	18	96	58	38	100		0	37.3	12.6	10.2		356	138	3.9	7	1.04
664	0	2	68	0	5	1	0	1	2	0	7	0	1	0	1	0	1	1	0	1	0	0	0	0	1	1	1	1	0	0	0	1	50	18	115	49	37.5	83	21	0	34.2	11.1	8		352	140	5.6	60	4.5
665	1	2	66	1	3	0	0	0		0	3	0	1	0	0	0	0	0	0	1	1	0	0	0	0	0	1	1	0	0	0	0	112	18	107	72	37.9	97		0	40	13.3	6.6		233	137	3.7	7	0.8
666	0	2	74	1	4	0	0	0		0	29	1	0	0	0	0	0	1	0	1	0	0	0	0	0	0	0	1	1	0	0	0	132	24	143	84	36.8	93		0	42.6	14.1	11.65	0	314	140	3.9	5	0.9
667	0	1	72	1	3	0	0	0		0	2	0	0	0	0	0	0	0	0	1	1	0	0	0	1	0	1	1	0	0	0	0	137	24	152	57	38.2	92	40	0	35.6	11.3	21.9	1	308	137	3.8	15	0.7
668	0	1	62	0	9	0	0	0		0	5	0	0	0	0	0	0	1	0	1	0	0	0	0	0	0	0	1	0	0	0	0	86	20	149	90	37.1	96		0	42.5	15	18.74		332	133	3.6	14	0.9
669	0	1	82	1	3	0	0	0		0	3	1	0	0	0	0	0	0	0	1	0	0	0	0	0	0	0	1	1	0	0	0	150	16	122	59	36	92		0	34.2	11.5	6.9		274	143	3.9	15	0.9
670	0	2	62	1	2	0	0	0		0	7	0	1	0	1	0	1	1	0	1	0	0	0	0	0	0	1	1	1	0	0	0	66	18	136	69	35.9	91		0	45.7	15.2	8.3		146	143	5.4	25	1.4
671	0	1	59	1	7	1	0	0		0	3	1	0	0	0	0	0	1	0	0	0	0	0	0	1	0	0	1	1	0	0	0	56	18	100	73	38.8	88		0	37.5	12.1	4.7	2	206	137	4.2	15	0.7
672	0	1	70	1	2	0	0	0		0	2	1	0	0	0	0	0	0	0	0	0	0	0	0	0	0	0	1	0	0	0	1	89	18	96	52	36.7	97		0	29	9.5	10.1		219	133	4.1	13	0.9
673	0	2	56	0	4	0	0	0		0	4	0	1	0	0	0	0	1	0	1	0	0	0	0	0	0	1	1	1	1	0	0	90	18	127	70	37.1	97	28	0	42.9	14.5	122.22		291	138	4	12	0.9
674	1	1	53	0	10	0	0	0		0	3	0	0	0	0	0	0	0	0	1	0	0	0	0	0	0	0	0	0	0	0	0	110	16	99	69	37.4	92	28	0	39.3	12.7	13.24		138	141	3.7	24	0.7
675	0	2	55	1	2	0	0	0		0	14	0	0	0	0	0	0	0	0	1	0	0	0	0	1	0	0	1	1	0	0	1	111	20	230	107	36.9	98		0	45	14.9	6.3	0	267	140	5	18	1
676	0	1	63	1	3	1	0	1	2	0	7	0	1	0	1	0	0	0	0	1	1	0	0	0	0	0	0	1	1	0	0	0	92	28	143	80	37.8	75	50	1	39.9	10.8	9.7	7	445	140	3.9	11	1.1
677	0	1	68	0	3	0	1	0		0	4	0	0	0	0	0	0	1	0	0	0	0	0	0	0	0	0	1	0	0	0	0	101	16	151	72	37.2	90		1	41.3	14.2	11.11		283	129	4.3	30	1.3
678	0	2	58	0	5	0	0	0		0	7	0	0	0	0	0	0	1	0	1	0	0	0	0	0	0	1	1	1	1	1	0	84	16	150	88	36.3	94		0	40.9	13.8	11.4		243	143	3.5	15	0.7
679	0	1	43	0	9	0	0	0		0	5	0	0	0	0	0	0	1	0	1	0	0	0	0	1	0	0	1	1	0	0	0	110	22	118	90	37.1	97	40	0	35.8	12.1	11.7		305	136	3.7	8	0.64
680	0	1	65	0	8	0	0	0		0	7	0	0	0	0	0	0	0	0	0	0	0	0	0	0	0	0	0	0	0	0	0	97	20	139	80	36.6	97	21	0	31.3	10	6.19		213	136	3.3	11	0.6
681	0	3	30	0	5	0	0	0		0	2	0	0	0	1	0	1	0	0	0	0	0	0	0	1	0	0	1	1	0	0	0	90	20	147	89	36.5	100		0	35.3	11.1	11.4		219	137	4.3	37	6.1
682	0	1	61	1	2	0	0	0		0	5	1	0	0	0	0	0	0	0	0	0	0	0	0	1	0	0	0	0	0	0	0	130	20	114	78	38.5	96		0	22.9	7.2	6.3		226	140	4.1	17	1.3
683	0	2	52	0	3	0	0	0		0	1	1	0	0	0	0	0	0	0	0	0	0	0	0	1	0	0	0	0	0	0	0	122	25	105	56	36.1	96	27	1	35.7	11.3	17.5		407	134	4.7	20	0.7
684	1	1	80	0	6	0	0	0		0	7	0	1	0	0	0	0	1	0	1	1	0	0	0	1	0	1	1	1	0	0	0	92	20	98	53	37.8	94	28	0	32.6	10	6.58		128	136	3.1	20	1.2
685	0	2	63	1	2	0	0	1	2	0	1	0	0	0	0	0	0	0	0	1	0	0	0	0	0	0	0	0	0	0	0	0	73	20	142	68	37.2	94	21	0	49.3	17.1	12.3		182	138	4.2	12	0.8
686	0	1	62	1	3	1	0	0		0	5	0	0	0	0	0	0	0	0	0	0	0	0	0	0	0	0	1	1	0	0	0	95	22	218	122	37.1	95		0	40.5	13.1	4.2		166	143	3.8	19	1.2
687	0	1	64	0	3	0	0	0		0	28	0	0	0	0	0	0	0	0	1	0	0	0	0	1	0	0	0	0	0	0	0	93	18	113	58	36.4	96		0	32	9.7	12.62		350	135	5.4	17	0.8
688	0	1	51	1	1	0	0	0		0	1	0	0	0	0	0	0	0	0	0	0	0	0	0	0	0	0	1	1	0	0	0	64	16	118	68	36.6	99		0	44.2	14.7	11.28		323	139	4.2	19	1
689	0	1	72	0	13	0	1	0		0	7	0	0	0	0	0	0	0	0	0	0	0	0	0	0	0	0	1	0	0	0	0	70	14	110	48	36.8	93	21	0	32.7	10.4	12.3		210	136	4	30	1
690	0	2	51	1	9	1	0	1	1	0	1	0	0	0	0	0	0	0	0	1	1	0	0	0	0	0	0	1	0	0	0	0	116	40	120	92	36.3	99	100	1	37.6	11.5	10		183	143	2.9	13	0.4
691	0	1	39	1	7	0	0	0		0	4	0	0	0	0	0	0	0	0	0	0	0	0	0	0	0	0	0	0	0	0	0	108	20	128	58	37.8	86	36	1	36.4	11.6	6.7	7	204	136	4	17	1
692	1	1	54	1	6	0	0	0		0	14	0	1	0	0	1	1	1	0	1	0	0	0	0	0	0	0	1	0	0	0	0	96	14	153	87	39.3	94		0	28	9.2	11.75		354	132	4	65	11.7
693	0	2	61	1	4	0	0	0		0	7	0	0	1	0	0	0	0	0	1	0	0	0	0	0	0	0	0	0	0	0	0	111	22	128	83	36.6	97	28	0	45.1	15.7	16.34		244	135	4.5	15	0.9
694	0	1	42	0	4	0	0	0		0	7	0	0	0	0	0	0	0	0	1	0	0	0	0	0	0	0	1	0	0	0	0	75	16	135	84	36.5	98		0	36.7	12.5	10.5		172	135	2.9	7	0.6
695	0	1	81	1	6	0	0	0		0	7	0	0	0	0	0	0	0	0	0	0	0	0	0	0	0	1	1	1	1	0	0	107	20	109	62	36.6	93		0	40.4	13.4	11.29		238	136	3.8	38	1
696	0	1	58	0	12	0	1	1	2	0	7	0	0	0	1	0	1	1	0	1	1	0	0	0	0	0	0	1	0	0	1	0	89	20	142	70	36.3	95	32	0	43	14.3	8.97		130	134	4.6	15	0.9
697	1	1	79	1	1	0	0	0		0	1	1	1	0	1	0	1	1	0	0	0	0	0	0	1	0	1	1	1	0	1	1	83	23	121	50	36.1	97		0	27.5	8.5	3.9	3	59	143	3.9	58	2
698	0	2	73	0	26	0	0	0		0	3	0	0	0	0	0	0	1	0	1	1	0	0	0	1	0	0	1	1	1	1	1	88	20	120	70	37	96	32	0	31.5	10.4	10.5		322	131	5.4	15	1
699	0	2	69	1	8	1	0	0		0	7	0	1	0	0	0	0	0	0	1	0	0	0	0	0	0	0	1	0	0	0	0	101	18	13	63	36.2	97	21	0	40	13	13.1		594	136	4	36	1.22
700	0	1	47	1	5	0	0	0		0	3	0	0	0	0	0	0	0	0	1	0	0	0	0	0	0	0	0	0	0	0	0	112	34	150	54	36.7	95		0	43.2	14.1	18.56	2	233	136	4	11	0.6
701	1	1	56	0	3	0	0	0		0	4	0	0	0	0	0	0	0	0	0	0	0	0	0	0	0	0	0	0	0	0	0	80	16	146	86	36.6	95		0	38.5	13.1	5.8		163	138	3.4	9	0.8
702	0	2	96	1	1	1	0	0		0	5	0	0	0	0	0	0	0	0	0	0	0	0	0	0	0	1	1	0	0	1	0	72	19	125	69	36.4	99	21	0	35.8	11.5	11.8		195	140	4.8	22	0.9
703	0	2	68	1	4	0	0	0		0	4	1	1	0	0	0	0	0	0	1	1	0	0	0	1	0	1	1	0	0	0	1	72	20	155	79	36.7	90	28	0	31	8.7	5.4		323	140	4.7	11	0.9
704	0	1	68	1	5	0	0	0		0	2	0	0	0	0	0	0	0	0	1	1	0	0	0	1	0	1	0	0	0	1	0	83	16	82	56	37	94		0	45.9	15.4	17.39		208	135	5.6	43	1
705	0	2	70	1	4	0	0	0		0	6	0	0	0	0	0	0	0	0	1	1	0	0	0	0	0	0	0	0	0	0	0	84	16	126	57	36.5	94	28	0	39.4	12.9	13.4		246	139	3.6	15	0.8
706	1	2	52	0	10	0	0	1	2	0	6	0	1	0	0	0	0	0	0	1	1	0	0	0	0	0	0	0	0	0	0	0	115	20	135	69	37	98	40	0	44.8	14.06	13.35		249	138	4.4	17	0.9
707	0	1	34	1	7	0	0	0		0	7	0	1	0	0	0	0	1	0	0	0	0	0	0	0	0	1	1	0	0	0	0	82	18	131	74	36.9	95	21	0	43	14.6	11.45		247	136	4.1	12	0.6
708	0	1	66	1	3	0	0	0		0	7	0	0	0	0	0	0	0	0	1	1	0	0	0	0	0	0	0	0	0	0	0	117	24	149	67	37.2	93	36	1	25.8	11.4	11.5	1	264	137	4	13	0.7
709	0	1	67	1	1	0	1	0		0	3	1	1	0	0	1	0	0	0	1	0	0	0	0	0	0	0	1	0	0	0	0	89	30	128	70	36.2	92		0	42.7	14.8	18.6		270	134	5	23	1.1
710	0	1	29	1	5	0	0	0		0	7	0	0	0	0	0	0	0	0	1	0	0	0	0	0	0	0	0	0	0	0	0	118	18	141	87	37	99		0	40.5	14	9.2		248	136	3.6	13	0.74
711	0	3	49	1	4	1	0	0		0	1	0	1	0	1	0	1	1	0	0	0	0	0	0	0	0	1	1	0	0	1	0	94	20	181	116	36.7	98		0	26.2	8.2	8.11		184	138	5.4	80	13.5
713	1	3	61	0	2	0	0	0		0	7	0	1	0	0	0	0	1	0	0	0	0	0	0	1	0	0	1	1	0	0	0	112	22	119	56	36.1	95		0	36.4	12.3	4		136	137	3.7	27	1.68
714	0	2	65	0	4	1	0	1	2	0	14	0	1	0	1	0	0	0	0	1	1	0	0	0	0	0	0	1	0	0	0	1	75	28	129	90	37.5	93	32	1	39.2	12.9	7.6	0	182	138	3.5	11	0.8
715	1	1	38	1	4	0	0	0		0	2	0	0	0	0	0	0	0	0	0	0	0	0	0	0	0	0	1	1	0	0	0	134	24	156	101	39.4	94	21	0	40.8	13.8	11.1	4	178	136	3.8	12	1.2
716	0	2	73	1	3	0	0	0		0	4	0	1	0	0	0	0	0	0	1	0	0	0	0	1	0	0	0	0	0	0	0	95	30	144	101	36.6	99	30	1	41.4	12.9	10.6		185	140	4.2	14	1.6
717	0	2	75	0	7	0	0	0		0	20	1	0	1	0	1	0	0	0	1	1	0	0	0	1	0	0	1	1	0	0	1	101	20	145	55	37	88	32	0	28.2	8.8	15.91	0	279	129	4.3	17	0.6
718	0	1	62	1	6	0	0	1	2	0	7	0	1	1	1	0	1	1	0	0	0	0	0	0	1	0	1	1	1	0	1	0	84	22	140	66	38	95	28	0	33.8	11.2	11.7		342	138	3.3	20	1
719	0	1	67	1	3	0	0	0		0	3	1	0	0	0	0	0	1	0	0	1	0	0	0	0	0	1	1	1	1	0	1	108	23	103	92	37.7	96		1	37.7	11.5	12.65		218	137	3.5	21	1.3
720	0	1	62	0	15	1	0	0		0	1	0	1	1	0	0	0	0	0	0	0	0	0	0	1	0	0	0	0	0	0	0	129	29	140	91	36.7	94	36	0	45	14.9	20		555	144	3.1	25.9	3.1
721	0	1	68	0	5	0	0	0		0	5	0	1	0	0	0	0	0	0	0	0	0	0	0	0	0	1	0	0	0	1	0	83	18	116	74	36.9	97	21	0	43.5	14.3	14.7		266	138	4.2	7	0.73
722	1	2	57	0	4	0	0	0		0	3	0	0	0	0	0	0	1	0	1	0	0	0	0	0	0	0	0	1	0	0	0	114	16	106	61	37.3	87		0	39.4	13	11.16		272	131	3.7	11	0.8
723	0	1	72	1	4	0	0	0		0	7	1	0	0	0	0	0	0	0	1	0	0	0	0	0	0	0	1	1	0	0	0	122	24	162	92	38.8	94		0	36.8	12.2	14.3	3	376	136	3.7	9	0.7
724	0	1	65	1	4	0	0	0		0	5	0	1	0	0	0	0	0	0	1	0	0	0	0	0	0	1	1	1	1	1	0	126	24	141	76	38.8	94	21	0	39.6	13.3	12.3		159	135	3.8	18	1
725	0	1	53	0	3	0	0	0		0	7	0	0	0	0	0	0	0	0	0	0	0	0	0	0	0	0	0	0	0	0	0	138	38	138	73	38	80	36	0	35	11.9	9.52		155	134	3	9	1
726	1	2	45	0	9	0	0	0		0	13	0	0	0	0	0	0	0	0	1	0	0	0	0	0	0	1	1	0	0	0	0	92	24	113	73	36.7	94		0	39.8	13.1	7.31	0	242	132	4.3	19	0.9
727	0	2	60	1	12	0	0	0		0	7	1	1	0	0	0	0	1	0	1	0	0	0	0	0	0	0	0	1	0	0	1	88	20	110	80	36.6	96	28	0	35.8	11.9	5.08		93	140	4	16	1.2
728	0	2	58	0	5	0	0	0		0	3	1	0	0	0	0	0	1	0	1	0	0	0	0	1	0	0	1	1	0	0	0	120	20	129	88	37.1	98	28	0	40.8	12.3	10.43		235	138	3.8	17	0.8
729	0	2	54	1	3	0	0	0		0	4	1	1	0	0	0	0	1	0	1	0	0	0	0	1	0	0	1	1	1	0	0	89	34	113	77	36.9	100	36	0	33.6	10.7	10.17		180	134	3.7	6	0.8
730	0	1	52	1	4	0	0	0		0	5	1	0	0	0	0	0	0	0	0	0	0	0	0	0	0	0	1	1	0	0	0	94	20	140	79	37.4	93		0	32.1	10.5	11.3		299	138	4.1	9	1.1
731	0	1	63	0	9	0	0	0		0	7	0	0	0	0	0	0	0	0	1	0	0	0	0	0	0	0	0	0	0	0	0	78	24	138	74	37	96		0	41.2	13.9	9		231	134	3.8	8	0.8
732	0	1	75	1	3	0	0	0		0	10	0	1	0	0	0	0	1	0	0	0	0	0	0	1	0	0	1	1	0	0	1	74	17	173	78	37.9	95		0	33.3	11.5	19		350	134	2.8	17	0.9
733	0	2	58	0	4	0	0	0		0	14	0	0	0	0	0	0	1	0	1	0	0	0	0	0	0	0	0	0	0	0	0	101	22	136	96	36.8	96	40	0	40.5	13.7	16.6	0	264	141	4.3	10	0.8
734	0	1	46	1	2	0	0	0		0	3	0	0	0	0	0	0	1	0	0	0	0	0	0	0	0	0	0	0	0	0	0	56	22	132	91	36.6	92		0	40.6	13.9	3.2	2	104	139	3.9	18	0.8
735	0	1	72	0	4	0	0	0		0	7	1	0	0	0	0	0	0	0	1	0	0	0	0	0	0	0	0	0	0	0	0	61	18	121	71	36.5	83		0	31.3	10.9	4.23		244	114	3.7	10	0.5
736	0	2	67	0	7	0	0	0		0	7	0	0	0	0	0	0	1	0	1	1	0	0	0	0	0	0	1	1	0	0	1	85	18	137	62	36.9	97		0	42	13.6	15.49		173	137	4.7	31	1
737	0	1	74	0	4	0	0	0		0	3	1	1	0	0	0	0	0	0	1	1	0	0	0	1	0	0	0	1	1	1	0	104	18	121	62	36.3	97		0	40.7	13.6	19.42		261	136	3.6	14	0.6
738	0	1	86	1	9	0	0	0		0	3	1	0	0	1	0	1	1	0	1	0	0	0	0	1	0	0	1	1	0	0	0	53	18	134	86	36.1	88		0	39.1	12.5	9.3		240	137	4.1	26	2.1
739	1	1	40	0	4	0	0	0		0	3	0	0	0	0	0	0	1	0	1	0	0	0	0	0	0	0	1	0	1	0	0	100	18	172	97	36.5	94		0	41	14.5	11.03		274	134	3.4	5	0.6
740	0	2	56	1	3	0	0	0		0	7	0	0	0	0	0	0	0	0	1	0	0	0	0	0	0	0	0	0	0	0	0	105	18	143	80	36.7	90	44	1	48	16.4	11.6	6	313	141	4.5	12	0.9
741	0	1	62	0	8	0	0	0		0	3	0	1	0	1	0	0	1	0	1	0	0	0	0	0	0	0	1	1	0	0	0	87	18	177	84	36.7	96		0	32.6	10.2	10.2		326	143	4.4	31	3.4
742	0	1	63	1	11	0	0	0		0	7	1	0	0	0	0	0	0	0	1	0	0	0	0	0	0	1	1	1	0	1	0	88	18	149	64	36.7	97	28	0	27.9	9.6	8.63		130	128	3.2	15	1.6
743	0	1	56	0	11	0	0	1	2	0	7	0	1	0	0	0	0	0	0	1	0	0	0	0	0	0	0	1	0	0	0	1	87	22	119	68	36.9	85	52	0	44.9	14.4	14.7	0	290	138	3.9	34	1.3
744	1	2	55	0	4	0	0	0		0	3	0	0	0	0	0	0	0	0	1	0	0	0	0	0	0	0	1	0	0	0	0	100	18	121	59	37	87	28	0	44.6	14.6	10.87		169	134	4	20	0.8
745	0	1	67	1	3	0	0	0		0	3	1	0	0	0	0	0	0	0	1	0	0	0	0	1	0	0	1	1	0	0	0	98	16	120	74	36.5	94	28	0	37.7	11.8	22.8	0	247	136	3.8	19	0.8
746	0	1	51	0	3	0	0	0		0	3	0	1	0	1	0	1	1	0	0	0	0	0	0	0	0	0	0	0	0	0	0	78	16	135	86	37	96	21	0	40.3	13.6	20.1	2	184	133	3.8	22	1.8
747	0	1	52	1	8	0	0	0		0	3	1	0	0	0	1	0	0	1	1	0	0	0	0	0	0	0	0	0	0	0	0	80	18	140	65	38.2	95		0	37.5	12.9	6.2		47	133	3.8	10	0.65
748	0	1	55	0	6	0	0	0		0	7	0	0	0	0	0	0	0	0	1	0	0	0	0	1	0	0	0	1	0	0	0	101	18	118	76	36.9	96	21	0	40	13	12.16		222	140	3.9	12	0.9
749	0	1	60	1	3	0	0	0		0	3	0	0	0	0	0	0	0	0	1	0	0	0	0	0	0	0	0	0	0	0	0	101	23	111	60	38.1	88	21	0	44.2	15.5	9		145	134	3.5	13	0.9
750	0	1	66	1	6	0	0	0		0	14	0	0	1	0	0	0	0	0	1	1	0	0	0	0	0	0	0	0	0	0	0	113	20	141	76	36.9	99	32	0	39.8	12.8	17.17		349	142	3.5	22	0.9
751	0	1	45	0	2	0	0	0		0	14	1	0	0	0	0	0	0	0	0	0	0	0	0	1	0	1	1	0	0	0	0	84	16	113	76	37	88	30	0	46.4	15.5	14.47		284	136	4.7	5	0.6
752	0	2	59	1	3	0	0	1	2	0	7	0	0	0	0	0	0	0	0	1	0	0	0	0	0	0	1	1	1	0	1	0	111	22	132	84	36.5	86	34	0	47.5	15.4	12.3		252	140	4.7	16	1
753	0	2	63	1	6	0	0	0		0	14	0	1	0	1	0	1	1	0	1	1	0	0	0	0	0	0	1	1	0	0	1	89	14	117	61	36.6	98		0	32.9	11.3	6.97		186	138	4.4	81	6.2
754	1	1	33	1	7	0	1	0		0	3	0	0	0	0	0	0	1	0	0	0	0	0	0	0	0	0	0	0	0	0	0	120	22	144	92	38.9	88	36	0	44.9	15.3	24.1	1	138	130	3.6	17	1
755	0	3	74	0	3	0	0	0		0	3	0	0	0	0	0	0	1	0	0	0	0	0	0	0	0	0	1	0	0	0	1	95	16	132	66	37.8	95		1	36.3	11.7	3.84	0	160	134	3.7	28	1.1
756	0	1	19	0	4	0	0	0		0	7	0	0	0	1	0	0	1	0	0	0	0	0	0	1	0	0	0	0	0	0	0	76	16	106	60	36.8	83		0	29.6	9.7	10.8	7	191	132	2.7	2	0.5
757	0	2	46	0	6	0	0	0		0	1	0	1	0	0	0	0	0	0	1	0	0	0	0	1	0	1	1	1	1	0	0	107	18	132	84	36.7	94	28	0	35.4	11.6	10.4	3	318	138	4.1	24	1
758	1	3	37	0	4	0	0	0		0	2	0	0	0	0	0	0	0	0	0	0	0	0	0	0	0	0	0	0	0	0	0	109	18	133	92	36.7	89	21	0	36.6	11.9	7.9		301	132	3.3	8	1
759	0	1	64	1	4	0	0	1	1	0	2	0	0	0	0	0	0	0	0	1	0	0	0	0	1	0	1	1	1	0	0	0	95	20	120	74	36.6	88	21	0	41.7	14	22.4		158	138	4.3	14	1
760	1	1	63	1	3	0	0	0		0	30	0	0	0	0	0	0	0	0	1	0	0	0	0	0	0	0	1	0	0	0	0	93	22	99	79	38	86		0	42.5	14.3	4.4		158	133	4.4	36	2.7
761	0	2	72	1	4	1	0	1	1	0	3	0	1	0	1	0	1	0	0	1	1	0	0	0	1	0	1	1	1	0	1	0	99	24	217	109	37.7	82	100	1	43.8	14.3	38.5		293	136	5	32	1.44
762	0	1	50	1	4	0	0	0		0	4	0	0	0	0	1	0	1	0	0	0	0	0	0	0	0	0	1	0	0	0	0	83	16	114	71	37.1	99	21	0	28.6	9.8	10.22		70	128	4.4	13	0.9
768	0	1	35	1	6	0	0	0		0	7	0	0	0	0	0	0	0	0	0	0	1	1	0	0	0	0	0	0	0	0	0	101	18	99	65	38.6	97	28	0	28.5	10.1	4.5	6	98	133	3.9	20	1.1
769	0	1	28	0	4	0	0	0		0	2	0	0	0	0	0	0	0	0	0	0	0	0	0	1	0	0	0	0	0	0	0	121	28	110	43	36.8	99	28	0	39.1	12.3	13.9		538	142	3.7	7	0.7
770	1	1	41	1	12	0	0	0		0	14	0	0	0	1	0	1	0	0	0	0	0	0	0	0	0	0	0	0	0	0	0	135	22	128	70	37.4	97	21	0	39	13.6	29.1		347	134	4.4	11	1.1
771	0	1	23	1	3	0	0	0		0	14	0	0	0	0	0	0	0	0	0	0	0	0	0	0	0	0	0	0	0	0	0	110	20	154	71	37.8	97		0	33.3	10.7	10.4		345	138	4.2	12	1
772	0	1	45	0	3	0	0	0		0	90	0	0	0	0	0	0	0	0	1	0	1	0	1	0	0	0	1	0	0	0	0	100	30	112	72	38.2	92	36	0	24	8	11.2		41	142	3	7	0.6
773	0	1	89	1	2	0	0	0		0	2	0	0	0	0	0	0	0	0	0	0	0	0	0	0	0	0	1	0	0	0	0	111	18	143	79	39.4	88		0	35.4	11.9	11.5		352	142	3.7	15	0.7
774	0	1	55	0	13	0	1	0		0	1	1	0	0	0	0	0	0	0	0	0	0	0	0	0	0	0	0	0	0	0	0	137	22	123	70	39.4	93		0	26.8	8	16.7	0	682	134	4.2	18	0.7
775	0	1	36	1	3	0	0	1	2	0	2	0	1	0	1	0	1	0	0	0	0	0	0	0	0	0	0	1	0	0	0	0	100	22	200	82	37.1	93	40	0	35.3	11.1	11.1		404	141	3.7	19	1.7
776	0	1	54	1	2	0	0	0		0	3	0	0	0	0	0	0	0	0	0	0	0	0	0	0	0	0	1	0	0	0	0	68	24	105	67	36.9	97		0	42.3	14.1	11.1		306	139	4.2	20	1.3
777	0	1	48	1	7	0	0	0		0	14	0	0	0	0	0	0	0	0	0	0	1	0	0	0	0	0	0	0	0	0	0	91	30	111	65	36.9	91	28	0	33.6	11.4	4.1		187	133	3.6	18	0.7
786	1	3	20	0	2	0	0	0		0	1	0	0	0	0	0	0	0	0	0	0	0	0	0	0	0	0	0	0	0	0	0	126	20	134	53	37.8	98		0	24.6	8	9.46		216	131	3.2	3	0.6
787	0	1	29	1	2	0	0	0		0	7	0	0	0	0	0	0	1	0	0	0	0	0	0	0	0	0	0	0	0	0	0	61	18	123	70	36.4	98		0	50.4	17.9	10.11	0	179	135	4.9	12	0.9
788	0	1	76	0	3	0	0	0		0	7	0	1	0	1	0	1	0	0	1	0	0	0	0	0	1	1	1	0	0	1	1	71	24	178	52	36.7	92		0	37.5	11.6	8.3		203	140	4.9	38	5.38
789	1	3	73	0	2	0	0	0		0	3	0	0	0	0	0	0	1	0	0	0	0	0	0	0	0	0	0	1	0	0	0	80	17	128	85	39.1	99	21	0	34.7	11.6	7.4		204	126	3.7	15	0.9
790	0	3	46	1	5	0	0	0		0	2	0	0	0	0	0	0	0	0	0	0	1	1	0	0	0	0	0	0	0	0	0	89	20	84	62	36.9	96		0	42.9	15.1	7.8	0	135	136	4.9	14	0.9
791	0	2	41	1	7	0	0	0		0	6	0	0	0	0	1	0	0	0	1	1	0	0	0	0	0	0	1	0	0	0	0	110	16	118	72	37.1	98	28	0	40	12.6	10.2		496	140	5	8	0.9
792	0	1	68	0	7	0	0	0		0	5	0	1	0	0	0	0	1	0	0	0	0	0	0	0	0	1	1	0	0	0	1	112	22	177	86	38.5	95		0	35	11.4	13.54		119	139	3.6	23	1.02
793	0	1	41	0	6	0	0	0		0	1	0	0	0	0	0	0	0	0	0	0	0	0	0	0	0	0	0	0	0	0	0	118	20	114	67	38.7	97	36	0	37.1	12.1	19.38	3	303	133	3.7	7	0.8
794	0	2	78	0	6	0	0	0		0	2	0	0	0	1	0	0	0	0	1	0	0	0	0	0	0	0	1	1	0	0	1	42	30	114	53	36.7	92		0	44.8	16.1	14.55		197	136	3.9	12	0.8
795	0	1	82	1	2	0	0	0		0	1	0	0	1	1	0	1	0	0	0	1	0	0	0	1	0	0	1	0	0	0	1	59	24	171	49	38.8	91		0	30.6	9.8	12.9		189	149	4.3	31	2
796	0	2	70	1	12	0	0	1	2	0	2	0	0	0	1	0	1	1	0	1	1	0	0	0	1	0	0	1	1	0	1	0	70	16	120	70	36.9	92	44	0	27.1	7.9	26		519	144	4.7	32	1.8
797	0	1	89	0	9	0	0	0		0	1	0	1	0	0	0	0	0	0	0	0	0	0	0	0	0	1	1	1	0	0	1	89	28	143	66	36.3	94		0	34.5	10.9	8.73		168	138	3.5	21	0.9
798	0	1	76	0	9	0	0	0		0	13	0	0	0	0	0	0	1	0	1	0	0	0	0	0	0	0	0	0	0	0	0	108	24	162	95	36.8	91	36	0	47.1	15.4	10.34		391	135	4.7	13	0.6
799	0	1	54	0	1	0	0	0		0	21	1	0	0	0	1	0	0	0	1	0	1	1	0	0	0	0	1	0	0	0	0	100	18	140	81	36.7	95		0	38.5	13.1	12.7	0	203	135	4.2	11	1.1
800	0	1	55	1	6	0	0	0		0	4	0	1	1	0	0	0	1	0	1	0	0	0	0	0	0	0	1	1	1	1	1	68	20	122	70	37.5	91	21	0	49.5	15.9	14.7		167	134	6.5	16	1
801	0	2	66	1	3	1	0	1	2	0	4	0	1	0	0	0	0	1	0	1	1	0	0	0	0	0	0	1	1	0	0	1	81	24	121	55	37.1	88	30	0	39.4	12.6	13		222	136	5.8	20	1
802	0	1	73	0	5	0	0	0		0	2	0	0	0	1	0	1	0	0	0	1	0	0	0	0	0	0	1	1	0	0	0	114	28	153	79	38	93	80	0	29.6	9.3	12.75		265	137	4.2	26	1.33
803	0	1	85	1	5	0	0	0		0	1	0	1	0	0	0	0	0	0	0	0	0	0	0	1	0	0	0	1	0	0	1	149	20	89	46	39.4	91		0	33.1	11	7.99		276	136	4.1	18	0.95
804	0	1	55	0	16	1	0	0		0	5	0	1	1	1	0	0	1	0	1	0	0	0	0	1	0	1	1	1	0	1	0	76	26	153	61	36.9	84	21	0	29.1	9.3	17.4		335	139	5.1	67	3
805	0	2	79	0	3	0	0	0		0	5	0	0	0	0	0	0	0	0	1	0	0	0	0	0	0	0	1	0	0	0	0	87	20	192	89	37.1	88		0	37.5	12.7	5.75		158	140	3.9	18	0.81
806	0	1	78	0	12	0	0	0		0	13	0	1	0	0	0	1	1	0	1	1	0	0	0	0	0	1	1	0	1	1	0	102	22	159	69	37.6	96		0	30.3	9.8	17.6		423	131	3.3	31	4.3
807	0	1	52	1	5	0	0	0		0	3	0	1	0	1	0	1	1	0	0	0	0	0	0	0	1	0	1	1	0	0	1	82	24	198	80	38.9	92		0	31	10.7	26.05		128	132	4.4	46	2.39
808	0	1	83	0	5	0	0	0		0	7	0	0	0	0	0	0	1	0	0	0	0	0	0	1	0	1	1	1	0	0	0	71	20	147	78	37.5	98		0	33.2	11	7.22		200	134	4.2	21	0.8
809	0	1	55	0	3	0	0	0		0	3	0	0	0	0	0	0	1	0	1	0	0	0	0	0	0	0	1	1	0	0	0	98	20	152	88	37.2	94		0	36.2	11.7	12.92		334	130	3.7	11	0.7
810	0	1	73	1	5	0	0	0		0	1	0	0	1	0	0	0	0	0	1	0	0	0	0	0	0	1	1	1	0	1	0	106	20	192	89	35.7	94		0	34.7	11.5	12.2	2	216	148	3.7	19	0.7
811	0	1	46	0	15	0	1	0		1	6	0	0	0	1	0	0	1	0	0	0	0	0	0	0	0	0	0	0	0	0	0	90	20	139	100	37.2	91	32	0	36.4	11.2	7.87		266	143	3.8	10	0.9
812	0	1	70	0	6	0	0	0		0	1	0	0	0	0	0	0	0	0	1	0	0	0	0	0	0	0	0	1	0	0	0	86	20	149	93	37.1	90		0	33.1	10.9	5.66		313	138	3.9	14	0.82
813	0	2	81	0	2	0	0	0		0	14	0	0	0	0	0	0	1	0	1	0	0	0	0	0	0	1	1	1	0	0	0	97	20	92	41	37.9	93		0	30	9.9	16.35		194	134	4.4	18	1.41
814	1	3	51	1	11	0	0	0		0	6	0	0	0	0	0	0	0	0	0	0	0	0	0	0	0	0	0	0	0	0	1	109	20	144	93	36.7	97	21	0	42.6	14.2	9.9		155	140	3.8	17	1.1
815	0	1	54	1	3	0	0	0		0	6	0	0	0	0	0	0	0	0	1	0	0	0	0	0	0	0	0	0	0	1	0	115	18	111	73	38.9	95		0	40.7	14	13.9		243	130	3.8	12	0.9
816	0	1	41	0	2	0	0	0		0	3	0	0	0	0	0	0	0	0	1	0	0	0	0	0	0	0	0	0	0	0	0	110	22	138	78	37.4	84	30	0	38.6	13	20.1		274	132	3.7	8	0.7
817	0	1	57	0	12	0	0	0		0	6	1	1	0	1	0	0	1	0	1	0	0	0	0	1	0	1	1	1	0	0	1	59	12	169	95	36.7	94	28	0	33.6	10.6	11.42		250	137	3.8	19	1.2
818	0	1	77	1	2	0	0	0		0	1	0	0	0	0	0	0	0	0	1	0	0	0	0	0	0	0	1	1	0	1	0	92	18	111	67	36.6	93	21	0	50.7	17.6	12.6		210	136	4.7	13	0.9
819	0	2	56	1	5	1	0	0		0	1	0	0	0	0	0	0	0	0	1	0	0	0	0	1	0	0	1	0	0	0	0	132	32	211	102	37.3	94		0	34.8	11.9	9.47		303	129	3.6	6	0.7
820	1	1	44	0	6	1	0	1	1	0	2	0	0	0	0	0	0	0	0	0	0	0	0	0	0	0	0	0	0	0	0	0	109	18	113	68	36.7	96	50	0	40.8	13.4	20.1	1	261	141	5.2	9	0.7
821	1	1	85	0	24	0	1	1	2	1	3	0	0	0	1	0	1	0	0	0	0	0	0	0	0	0	0	1	1	0	0	0	128	28	146	49	36.7	91	60	0	39.4	12.9	13.4	2	368	135	4.2	45	1
822	1	3	65	0	2	0	0	0		0	2	1	0	0	0	0	0	0	0	0	0	0	0	0	0	0	0	0	1	0	0	0	110	20	96	56	37.4	97		0	39.7	13.7	2.41		214	126	3.7	13	0.9
823	0	1	82	1	10	1	0	0		0	7	0	0	0	1	0	0	0	0	1	0	0	0	0	0	0	1	1	1	1	1	0	76	17	135	69	36.3	95	32	0	23.5	7.9	5		118	141	4.3	83	6.2
824	0	1	56	0	8	1	0	0		0	7	0	0	0	0	0	0	0	0	0	0	0	0	0	0	0	0	0	0	0	0	0	151	40	76	47	38.1	87		0	37.3	12.4	10.8		183	134	3.6	26	1.62
825	0	1	56	0	2	0	0	0		0	1	0	0	0	0	0	0	0	0	0	0	0	0	0	0	0	0	0	0	0	0	0	90	20	136	79	36.9	96		0	30	9.9	14.12	1	394	135	2.9	8	0.8
826	0	3	52	0	1	0	0	0		0	7	0	0	0	0	0	0	1	0	0	0	0	0	0	0	0	0	1	1	0	0	0	97	20	171	50	37.2	86		0	39.5	12.6	12.9		294	141	3.1	5	0.72
827	0	2	78	0	10	0	0	0		0	17	0	1	0	0	0	0	1	0	1	1	0	0	0	0	0	0	1	1	0	0	1	109	20	155	97	36.6	94		0	33.7	11.2	14.96		499	134	4.1	12	0.8
828	0	1	66	1	7	1	0	1	2	0	4	0	0	0	0	0	0	1	0	1	1	0	0	0	1	0	1	1	1	1	1	1	85	26	112	48	36.9	79	32	0	38.9	12	8.6		235	143	4.8	29	1.5
829	1	1	45	0	3	0	0	0		0	3	0	0	0	0	0	0	0	0	0	0	0	0	0	0	0	0	1	0	0	0	0	111	20	106	79	35.6	94	35	0	33.5	10.7	5.7	0	207	139	3.6	8	0.7
830	0	2	78	1	7	0	0	1	2	0	1	0	0	0	0	1	0	1	1	1	1	0	0	0	1	0	0	1	0	0	0	0	98	32	97	48	37.6	94	44	0	36.4	12	3.17		149	136	5	27	1.2
831	0	2	65	1	2	0	0	0		0	1	0	0	0	0	0	0	1	0	1	0	0	0	0	0	0	0	1	1	0	0	0	61	16	119	49	36.4	97	21	0	47	14.8	10.4		296	140	4.1	26	1.4
832	1	1	63	1	2	0	0	0		0	3	0	0	0	0	0	0	0	0	1	0	0	0	0	1	0	1	1	1	1	1	0	83	24	140	77	36.8	100	32	0	34.8	11.5	4.1	1	181	138	5.8	20	1.09
833	0	1	71	0	5	0	0	0		0	5	0	1	0	0	0	0	0	0	1	0	0	0	0	0	0	0	1	1	0	0	0	72	20	87	48	36.7	91		0	25.8	8.3	18.48		87	133	3.3	34	2.76
834	0	1	22	1	8	0	0	0		0	2	0	1	1	1	0	0	0	0	1	0	0	0	0	0	0	0	0	0	0	0	0	136	22	110	68	37.1	99	21	0	40.9	13.5	2.08		131	134	4.3	16	0.7
835	0	2	55	0	20	0	0	0		0	7	0	1	0	0	1	0	1	1	1	0	0	0	0	1	0	0	1	0	0	0	0	102	20	153	99	37.9	97		0	30.9	11.2	7.49		73	135	3.5	10	0.7
836	0	1	39	1	3	0	0	0		0	2	0	0	0	1	0	0	0	0	0	0	0	0	0	0	0	0	0	0	0	0	0	82	20	112	72	37.1	97	21	0	46.6	16.8	18.24		258	138	4.5	11	0.9
837	1	2	73	0	4	0	0	0		0	1	0	0	1	1	0	1	1	0	1	1	0	0	0	0	1	0	1	1	1	1	0	88	22	155	69	37.4	94		1	40.8	12.6	9.39		232	146	5.3	29	6.7
838	0	1	69	1	109	0	1	0		0	6	0	0	0	0	0	0	0	0	0	0	0	0	0	0	0	0	1	0	0	0	0	95	18	120	70	36.4	91	21	0	36.6	12.5	14		596	142	3.5	20	1.2
839	0	1	57	1	2	0	0	1	2	0	4	0	0	0	0	1	0	0	0	1	0	0	0	0	0	0	0	1	0	0	0	0	105	22	126	74	36.5	91	28	0	39.8	13.6	11		109	143	3.4	13	0.9
840	0	1	40	0	3	0	0	0		0	14	0	1	0	0	0	0	0	0	0	0	0	0	0	0	0	0	1	1	0	0	0	91	16	104	47	37.2	96		0	25.8	8.3	10		433	136	4	21	2
841	0	2	55	0	5	0	0	0		0	4	0	0	0	0	0	0	1	0	1	0	0	0	0	1	0	0	1	1	0	0	0	112	24	158	57	37.6	93	28	0	36.9	11.1	7.37		352	144	3.6	12	0.7
842	0	1	48	1	3	0	0	0		0	15	0	0	0	0	0	0	1	0	1	0	0	0	0	0	0	0	0	1	0	0	0	104	20	140	81	36.6	95	28	0	37	13.2	20.73		261	133	4.4	19	0.9
843	0	1	54	0	14	0	0	0		0	2	0	0	0	0	0	0	1	0	1	0	0	0	0	1	0	0	1	0	0	0	1	114	33	145	84	37.5	88	36	0	36.8	11.8	33.91		302	136	4	20	0.7
844	0	2	54	0	3	0	0	0		0	6	0	0	0	0	1	0	0	0	1	0	0	0	0	1	0	0	0	0	0	0	0	113	18	82	38	37	97		0	37.9	12.6	8.7		221	137	3	8	0.8
845	0	2	69	1	8	0	0	0		0	3	1	1	0	0	0	0	1	0	1	1	0	0	0	1	0	1	1	1	0	0	0	53	16	161	81	37.1	94	28	0	43.4	14.4	5.43		104	136	4	16	0.8
846	1	3	91	0	4	0	0	0		0	6	0	0	0	0	0	0	1	0	0	0	0	0	0	0	0	1	1	1	1	1	0	65	20	105	44	36.1	98		0	32.5	11.4	5.8		182	136	5.2	23	0.8
847	0	1	37	1	5	0	0	0		0	2	0	0	0	0	0	0	0	0	0	0	0	0	0	0	0	0	0	0	0	0	0	114	25	118	79	37	90	28	0	41.7	14.6	3.26	1	172	130	4.2	24	1.5
848	0	2	58	0	2	0	0	0		0	5	0	0	1	0	0	0	0	0	1	1	0	0	0	1	0	0	1	0	0	0	0	107	20	131	78	36.8	98	40	0	38.4	12.8	17.5		364	144	4.9	10	0.5
849	0	2	49	1	3	0	0	1	2	0	7	0	0	0	0	0	0	1	0	1	1	0	0	0	0	0	0	1	1	0	0	0	108	26	168	106	36.1	92		0	46.1	15.4	8.1		261	142	4.8	17	1.1
850	0	2	60	1	2	0	0	0		0	5	1	0	0	0	0	0	0	0	1	1	0	0	0	0	0	0	0	0	0	0	0	95	18	123	111	36.4	97	28	0	41.5	13.1	11.6		309	143	4.3	16	0.8
851	0	1	69	1	6	0	0	0		0	2	0	0	0	0	0	0	1	0	0	0	0	0	0	0	0	1	1	1	1	1	1	110	20	152	78	36.1	95	21	0	42.1	15.3	21.9		191	134	3.3	16	0.91
853	0	2	47	0	5	0	0	0		0	7	0	0	0	0	0	0	0	0	1	0	0	0	0	1	0	0	0	0	0	0	0	129	22	167	100	37.3	95		0	35.7	12.5	19.28		342	130	3.9	6	0.7
854	0	2	56	0	6	0	0	1	2	0	7	0	0	0	0	0	0	0	0	1	0	0	0	0	0	0	0	0	1	0	0	0	81	18	129	61	36.8	94	35	0	50.4	16.6	7		141	142	4.3	12	0.7
855	1	2	63	1	5	0	0	0		0	1	0	0	0	0	0	0	1	0	1	1	0	0	0	1	0	0	1	0	0	0	0	131	22	127	60	37.4	97	32	0	38.6	12.8	12.6	0	235	128	4.5	24	1.7
856	1	3	75	0	3	0	0	0		0	1	0	0	0	1	0	0	0	0	0	0	0	0	0	0	0	0	1	1	0	0	0	92	18	119	68	38.1	91		0	29.3	11.6	2.1		62	136	3.1	22	0.69
857	0	1	38	0	2	0	0	0		0	2	0	0	0	0	0	0	0	0	0	0	0	0	0	0	0	0	0	0	0	0	0	109	22	140	85	39.4	93		0	36.5	13	8.1		181	139	3.5	12	0.6
858	0	2	52	1	10	1	0	1	2	0	2	0	1	0	0	0	0	1	0	1	1	0	0	0	0	0	0	1	0	0	0	0	112	18	130	74	36.7	100	40	1	36.1	11.4	6.7		207	142	4.5	11	0.72
859	1	1	35	0	3	0	0	0		0	3	0	0	0	1	0	0	0	0	0	0	0	0	0	0	0	0	0	0	0	0	0	114	19	160	82	36.7	100		0	39.1	13.1	23.2		259	131	3	7	0.48
860	0	1	65	1	2	0	0	0		0	30	0	0	0	0	0	0	1	0	0	0	0	0	0	0	0	1	0	1	1	1	0	61	20	133	74	37.1	98	28	0	41.7	14.1	13.1	2	291	138	4.3	11	0.7
861	0	1	70	0	5	1	0	1	2	0	30	0	1	0	0	0	0	1	0	1	1	0	0	0	1	0	0	1	1	0	0	1	125	36	129	39	38.2	92	44	0	42.1	13.3	9.3		163	136	4.9	12	0.7
862	0	1	87	0	12	0	0	0		0	1	0	0	1	0	0	0	0	0	0	0	0	0	0	1	0	0	1	1	0	0	0	95	22	173	49	37.8	94		0	37	12.1	10.25		243	140	3.4	13	0.78
863	1	1	61	0	4	0	0	0		0	1	1	1	0	0	0	0	0	0	0	0	0	0	0	1	0	1	1	0	0	0	0	110	20	137	55	39.3	92		0	26.6	8.4	2.49		84	139	4	15	1.8
864	0	2	70	0	11	0	0	0		0	7	0	0	0	1	0	0	1	0	1	0	0	0	0	1	0	0	1	1	0	0	0	99	25	97	47	37	94		0	31.6	10	15.38		223	137	4.2	41	2.06
865	0	1	85	1	3	0	0	0		0	1	1	0	0	0	0	1	0	0	0	0	0	0	0	0	0	1	1	1	0	0	0	91	22	174	95	37.2	85	36	0	40.1	13.4	19.6		197	142	4.2	21	1.66
866	1	2	72	0	1	0	0	0		0	5	0	0	0	0	0	0	0	0	1	0	0	0	0	0	0	0	0	0	0	0	0	109	24	184	39	38.1	89		0	44.4	14.9	9.2		239	136	3.6	12	0.72
867	0	1	48	0	4	0	0	0		0	10	0	0	1	0	0	0	0	0	1	0	0	0	0	0	0	1	1	0	1	0	0	114	24	153	79	36.7	97		0	28.4	6.9	31.8	1	286	137	4.3	18	0.9
868	1	1	86	0	2	0	0	0		0	3	0	0	0	0	0	0	0	0	0	0	0	0	0	0	0	1	1	0	0	0	1	68	20	100	60	36.8	97		0	37.6	12.4	15.7		139	139	4.4	50	1.72
869	1	1	43	0	4	0	0	0		0	14	0	0	0	0	0	0	1	0	1	0	0	0	0	0	0	0	1	1	0	0	0	113	22	186	91	36.7	94		0	40.2	12.3	15.2	1	255	138	4.5	21	0.8
871	0	1	59	1	19	0	0	0		0	2	0	0	0	1	0	0	0	0	1	1	0	0	0	1	0	0	0	0	0	0	0	111	24	149	66	36.9	95		0	34	10	16.61		222	130	4.1	24	0.5
872	0	1	32	0	3	0	0	0		1	4	0	0	0	0	0	0	0	0	1	1	0	0	0	1	0	0	1	0	0	0	0	55	20	145	93	36.9	96	30	0	33.1	11	12.13		236	134	5.1	10	0.6
873	0	2	62	0	8	0	0	0		0	8	0	0	0	0	0	0	0	0	1	1	0	0	0	1	0	0	1	1	0	1	0	113	22	141	87	36.3	88	28	0	35	11.3	6.4		337	135	4.4	16	1.3
874	1	3	87	1	3	0	0	0		0	7	0	0	0	0	0	0	0	0	0	0	0	0	0	0	0	0	0	0	0	0	1	97	16	112	70	36.6	94		0	42.8	14	6.2		225	135	4.1	35	1.3
875	1	1	82	1	8	0	0	0		0	2	0	1	1	1	0	1	1	0	0	0	0	0	0	0	0	1	1	1	0	1	1	89	20	229	54	36.7	91		0	25.8	8.8	12.6	1	97	140	5.1	62	5.9
876	1	2	58	0	5	0	0	0		0	17	0	0	0	0	0	0	0	0	1	0	0	0	0	0	0	0	0	0	0	0	0	65	16	92	55	36.9	92	34	0	37.8	11.8	10.28		279	136	3.8	13	0.6
877	1	2	51	0	3	1	0	1	2	0	1	1	0	0	1	0	0	1	0	1	1	0	0	0	1	0	0	1	0	0	0	0	146	26	107	53	37	90	60	0	50.1	16.6	14.81		258	133	4.2	13	0.7
878	0	1	45	1	4	1	0	0		0	4	0	0	0	1	0	0	0	0	0	0	0	0	0	0	0	0	0	0	0	0	0	122	18	150	78	36.4	99	28	0	46.5	15.7	17.8	6	233	139	4.1	12	0.9
879	0	2	83	0	1	0	0	0		0	1	0	1	1	1	0	0	1	0	1	0	0	0	0	0	0	0	1	0	0	0	1	77	23	108	57	36.8	95		0	41.3	13.3	8.83		262	135	3.9	32	1.2
880	1	2	72	0	3	0	0	0		0	1	0	0	1	0	0	0	0	0	1	0	0	0	0	0	0	0	1	1	0	0	0	112	30	145	56	36.5	92		0	40.1	12.9	13.35		251	131	4	14	0.6
881	0	2	57	0	8	0	0	0		0	1	0	0	0	0	0	0	0	0	1	0	0	0	0	0	0	0	1	0	0	0	0	115	20	172	102	36.8	97		0	34.5	11	15.6		186	142	3.7	20	1
882	1	1	76	1	2	0	0	0		0	6	0	0	0	1	0	1	0	0	1	0	0	0	0	0	0	1	1	1	0	1	0	85	20	138	80	37.2	95		0	39.6	13	7.24		153	135	4.1	19	1.43
883	0	1	94	0	4	0	0	0		0	14	0	0	1	0	0	0	0	0	0	0	0	0	0	0	0	0	1	0	0	0	0	95	16	119	78	38.4	95		0	32.5	10.9	24.04		405	134	3.3	14	0.82
884	0	2	59	0	5	0	0	0		0	1	0	0	0	0	0	0	0	0	1	0	0	0	0	0	0	0	0	0	0	0	0	92	20	114	62	36.8	94		0	47.7	15.4	8.37		174	4.2	4.2	9	0.66
885	0	1	56	0	4	0	0	0		0	7	0	0	0	1	0	0	0	0	1	1	0	0	0	0	0	0	1	0	0	0	0	91	20	106	62	38.7	96	28	1	39.3	12.9	24.2		188	139	4.3	30	2.2
886	1	1	28	0	16	0	0	0		0	2	0	0	0	0	0	0	1	0	0	0	0	0	0	1	0	0	0	0	0	0	0	130	20	95	65	37.3	94		0	27.8	8.3	18.22		639	131	3.3	8	0.6
887	0	1	33	0	4	0	0	0		0	10	0	0	0	1	0	0	1	0	1	0	0	0	0	1	0	0	1	0	0	0	0	135	24	132	75	36.6	94		0	34.9	10.2	35.1	3	428	132	3.8	19	0.9
888	0	1	64	1	10	0	1	0		1	2	0	0	0	0	0	0	0	0	1	1	0	0	0	0	0	0	0	0	0	0	0	102	18	138	81	36.6	90	33	0	40.8	13.5	20.8		302	144	5.1	21	1
889	0	1	72	0	6	0	0	0		0	2	0	0	0	0	0	0	0	0	1	0	0	0	0	0	0	0	0	0	0	0	0	100	24	158	106	38.9	92	44	0	39.7	12.8	12.8		209	137	4	15	0.98
890	1	1	86	0	7	0	0	0		0	4	0	0	0	0	0	0	0	0	0	0	0	0	0	0	0	1	1	1	0	1	0	72	18	140	63	37.3	93		0	36.4	12.3	15.68		226	132	3.3	48	1.63
891	0	2	76	1	4	0	0	0		0	3	0	1	0	1	0	1	1	0	1	0	0	0	0	0	0	0	1	1	0	0	0	106	18	130	73	37.5	96	28	0	45.5	14.9	11.4		166	139	4.5	51	1.78
892	1	3	56	0	4	0	0	0		0	3	0	0	0	0	0	0	0	0	0	0	0	0	0	0	0	0	1	1	0	0	0	141	22	113	56	37.4	74	21	0	46.4	15.7	7		167	140	3.6	13	0.8
893	0	1	57	1	1	0	0	0		0	2	0	0	0	0	1	0	1	0	0	0	0	0	0	0	0	0	1	0	0	0	0	71	24	160	89	36.8	97	28	0	42	13.9	6.4		201	143	4.1	9	0.8
894	1	1	88	1	4	0	0	0		0	6	0	0	0	0	0	0	0	0	0	0	0	0	0	0	0	0	1	0	0	0	1	99	38	92	52	38.2	85	40	0	41	13.7	14.3	1	222	136	3.8	24	1.1
895	0	1	57	0	2	0	0	0		0	1	0	0	0	0	0	0	1	0	0	0	0	0	0	0	0	0	1	1	0	0	0	113	24	148	56	38.7	89		0	40.9	13.4	25.4		247	138	4.4	21	1.5
896	1	1	68	1	9	0	0	0		0	7	0	0	0	0	0	0	1	0	1	0	0	0	0	0	0	0	1	1	0	0	0	110	28	153	86	37.9	90		0	41.3	14	9.22		147	136	3.6	21	1.22
897	1	2	68	0	2	0	0	0		0	3	0	0	0	0	0	0	0	0	1	0	0	0	0	0	0	0	0	0	0	0	0	126	24	152	98	37.2	90		0	42.4	14	4.16		114	139	3.5	8	0.94
898	0	2	54	0	2	0	0	0		0	1	0	0	0	0	0	0	1	0	1	1	0	0	0	1	0	0	1	1	0	0	0	116	26	117	59	36.2	92		0	43.3	13.8	8.48		246	137	4.8	15	0.6
899	0	2	87	0	10	0	0	0		0	3	0	0	0	1	0	0	0	0	1	1	0	0	0	1	0	1	1	1	0	0	0	109	20	161	81	36.8	91	40	0	31.2	9.8	8.54		177	140	4.4	30	1.46
900	0	1	58	0	5	0	0	0		0	5	0	1	0	0	0	0	0	0	1	0	0	0	0	0	0	0	1	0	0	0	0	120	20	115	56	39.4	100	32	0	38.7	12.9	20.6		225	137	3.3	17	1.3
901	1	3	65	0	1	0	0	0		0	1	0	0	0	0	0	0	0	0	0	0	0	0	0	1	0	0	1	1	1	0	0	150	22	172	67	37.4	96		0	36.4	12.3	9.76		294	139	3	15	0.7
902	0	1	72	1	9	0	0	0		0	7	0	1	0	0	0	1	1	0	0	0	0	0	0	0	0	1	1	1	0	0	0	91	18	187	86	38.1	99		0	10.2	31.6	12.69		233	133	3.8	28	1.73
903	0	1	71	0	2	0	0	0		0	1	0	0	0	0	0	0	0	0	1	0	0	0	0	0	0	0	0	0	0	0	0	103	34	138	75	36.8	89		0	43.4	14	16.1		282	136	3.3	14	0.94
904	0	1	50	0	2	0	0	0		0	9	0	0	0	0	0	0	0	0	0	0	0	0	0	0	0	0	1	0	0	0	0	113	19	113	58	36.4	96		0	40.8	13.8	24.6	2	196	131	2.6	11	0.8
905	0	1	55	0	2	0	0	0		0	7	0	0	0	0	0	0	0	0	1	0	0	0	0	0	0	0	1	1	0	0	0	98	22	195	107	37.9	90		0	45.2	15.1	7.91		195	138	3.7	20	0.98
906	0	1	58	1	5	0	0	0		0	6	0	0	0	1	0	1	0	0	1	0	0	0	0	0	0	0	1	1	0	0	0	88	20	174	106	37	95		0	45.5	15.2	12.6		219	140	3.6	16	1.89
907	0	1	36	0	7	0	0	0		0	20	0	0	0	0	0	0	0	0	0	0	1	1	0	0	0	0	0	0	0	0	0	126	26	92	46	39.4	98		0	30.1	9.8	5.8		118	138	3.8	9	0.8
908	0	2	38	0	7	0	0	1	2	0	3	0	1	0	0	0	0	1	0	1	0	0	0	0	1	0	0	1	0	0	0	0	97	23	180	111	36.6	100	35	0	38.7	12.4	6.2		220	142	3.4	6	0.6
909	1	3	91	0	4	0	0	0		0	2	1	1	0	0	0	0	0	0	0	0	0	0	0	0	0	1	0	1	0	1	0	87	18	120	44	37.6	95		0	37.4	11.9	6.2	5	102	141	4.7	28	1.1
910	0	1	35	1	3	0	0	0		0	7	0	0	0	0	0	0	1	0	0	0	0	0	0	0	0	0	1	0	0	0	0	81	20	134	65	37.5	92		0	39.8	13.9	6.8		195	136	4.2	17	0.6
911	0	2	66	1	3	0	0	1	2	0	7	0	1	0	0	0	0	1	0	1	1	0	0	0	0	0	1	1	1	1	0	0	88	26	135	66	35.8	92	50	0	40.1	13	15.1		254	133	4.6	12	0.9
912	0	1	43	1	6	0	0	0		0	3	0	0	0	0	0	0	0	0	1	0	0	0	0	0	0	0	0	0	0	0	0	110	20	135	82	36.6	95	32	0	38	12.8	7.9		260	137	3.8	11	1.2
914	1	3	51	1	2	0	0	0		0	2	0	0	0	0	0	0	0	0	0	0	0	0	0	0	0	0	1	1	0	0	0	138	18	101	74	37.4	99		0	42.6	14.5	9.5		280	134	4.1	12	1
915	0	1	51	1	4	0	0	1	2	0	1	0	0	0	0	1	0	1	0	1	0	0	0	0	1	0	0	1	1	0	0	0	89	18	108	66	36.8	70	100	1	35.8	11.6	13.1		350	136	4.3	23	1
916	0	2	54	1	3	0	0	0		0	5	0	0	0	0	0	0	0	0	0	1	0	0	0	0	0	0	0	1	0	0	0	119	20	147	92	37.2	91		0	46.2	15.8	14.1	4	175	133	4.3	13	1.1
917	1	1	75	1	5	0	0	0		0	1	0	0	0	0	1	0	1	0	0	0	0	0	0	0	0	1	1	1	1	1	0	73	20	131	50	37.9	88		0	41.6	13	31.35		40	139	3.6	16	1.36
918	1	3	69	1	4	0	0	0		0	5	0	1	0	1	0	1	1	0	0	0	0	0	0	0	0	0	1	1	0	0	0	116	32	204	96	39.1	91		0	46.7	15.7	15.21		214	134	4	47	2.12
919	0	1	67	1	2	0	0	0		0	7	0	0	0	0	0	0	0	0	1	1	0	0	0	0	0	1	1	0	0	0	0	89	18	107	67	37.4	93	28	0	43.3	14.6	4.9		183	136	4.5	22	0.8
920	0	2	60	1	8	0	0	0		0	3	0	1	0	0	0	0	0	0	1	0	0	0	0	1	0	1	1	1	0	0	0	99	30	106	80	36.2	95		1	49.3	17.1	7.4		181	147	4	18	1.1
922	1	3	90	1	4	0	0	0		0	2.5	0	1	0	0	0	0	0	0	0	0	0	0	0	0	0	0	0	0	0	0	0	93	18	162	92	37.4	90		0	31.4	10.4	6.6	6	86	135	3.8	24	1
923	0	2	49	0	2	0	0	0		0	2	0	0	0	0	0	0	1	0	1	0	0	0	0	0	0	0	1	0	0	0	0	126	22	143	90	36.9	99		0	50.3	17	11.3		224	136	4	7	0.6
924	1	2	76	0	2	0	0	0		0	21	0	0	0	0	0	0	1	0	1	0	0	0	0	0	0	0	0	1	0	0	0	80	20	140	50	37.2	95		0	43.6	14.2	17.29	0	307	139	3.9	11	0.7
925	1	2	74	1	4	0	0	0		0	3	1	1	0	0	0	0	1	0	1	0	0	0	0	0	0	1	1	1	0	1	1	140	26	141	50	39.3	85		0	29.9	9.4	7.33		128	134	3.7	15	1.1
926	0	2	60	0	4	0	0	0		0	3	0	0	0	0	0	0	1	0	1	0	0	0	0	0	0	0	1	1	0	0	0	110	20	150	86	36.8	89		0	42.4	13.7	13.82		155	140	3.6	13	0.8
927	1	1	80	0	4	0	0	0		0	8	0	0	0	0	0	0	1	0	0	0	0	0	0	1	0	0	1	1	0	0	0	90	18	162	51	37.9	94		0	33	11	10.1		183	136	3.4	17	1.1
928	0	1	67	0	8	0	0	0		0	7	0	1	1	0	1	0	1	0	1	1	0	0	0	1	0	0	1	0	0	0	1	93	22	101	50	36.3	95		0	41.1	12.2	9.61		253	145	5.8	81	1.9
929	1	2	74	0	2	0	0	0		0	1	0	0	0	0	0	0	0	0	1	0	0	0	0	0	0	0	1	0	0	0	0	104	28	140	101	38.1	88		0	45.9	16.1	17.4	1	334	139	3.9	19	0.7
930	0	1	76	1	8	0	0	0		0	2	0	1	0	0	0	0	0	0	1	1	0	0	0	1	0	1	1	1	1	1	0	139	26	130	115	39.2	77	60	0	35.6	11.5	25.41		302	133	2.9	19	1.11
931	0	1	77	0	8	0	0	0		0	2	0	0	0	0	0	0	0	0	1	1	0	0	0	1	0	0	1	1	0	0	0	115	24	110	74	38.2	79		0	33.8	11	15.08		137	132	2.9	5	0.72
933	1	3	31	0	12	0	0	0		0	3	0	0	0	1	0	0	0	0	0	0	0	0	0	1	0	0	1	0	0	0	0	92	20	120	78	37.1	94		0	46	15	11		178	145	4.1	18	1.1
935	0	1	31	0	2	0	0	0		0	5	0	0	0	0	0	0	0	0	0	0	0	0	0	0	0	0	0	0	0	0	0	70	16	99	59	36.5	92	28	1	37.8	13.2	4.9		73	143	3.8	6	0.6
936	1	1	81	1	3	0	0	0		0	1	0	0	0	0	0	0	0	0	0	0	0	0	0	0	0	0	1	1	0	0	0	88	22	133	58	37.6	94	32	0	42.5	14.5	9.5		147	139	3.4	30	1.9
938	1	1	72	1	4	0	0	0		0	2	1	0	0	0	0	0	0	0	1	1	0	0	0	1	0	0	1	0	0	0	0	128	18	102	80	36.8	90	36	0	33.7	10.3	20.2		411	138	4.3	21	0.7
939	0	1	54	0	3	0	0	0		0	4	0	0	0	1	0	0	0	0	1	0	0	0	0	0	0	0	0	0	0	1	0	93	22	122	82	36.4	98		0	42.6	14.7	24.4		307	137	4.1	26	0.6
940	0	1	66	1	3	0	0	0		0	2	0	1	0	0	0	0	0	0	0	0	0	0	0	0	0	0	1	1	0	0	1	88	20	148	92	36.7	95		0	38.6	12.9	12.02		183	136	3.3	27	1.31
941	1	1	69	1	6	0	0	0		0	4	0	0	0	0	0	0	1	0	1	1	0	0	0	1	0	0	1	1	0	0	1	147	24	101	67	37.1	90	40	0	39.4	11.9	13.7		309	138	3.5	22	1.1
942	1	1	86	1	3	0	0	0		0	7	0	0	0	0	0	0	1	0	0	0	0	0	0	0	0	0	1	1	0	1	1	97	22	152	53	38.3	94		0	31.8	10.3	8.55		155	138	4.6	36	1.78
943	1	1	78	1	12	0	1	0		1	4	1	0	0	0	0	0	1	0	0	0	0	0	0	1	0	0	1	1	0	0	0	103	32	87	43	37.8	94		0	25.2	8.2	5.2	2	190	130	3.8	24	0.9
944	0	1	59	0	3	0	0	0		0	2	0	1	0	1	0	0	1	0	0	0	0	0	0	1	0	0	1	0	0	0	0	93	16	162	84	39.1	95		0	34.9	11.1	8.1	0	283	139	3.7	17	1.4
945	1	1	92	1	6	0	0	0		0	1	0	0	1	0	0	0	1	0	0	0	0	0	0	0	0	0	1	0	0	0	1	74	20	178	96	36.7	93		0	37.4	12.5	7.08		83	134	4.5	26	1.25
947	0	1	62	0	9	0	0	0		0	4	0	0	0	0	0	0	0	0	1	1	0	0	0	0	0	0	1	0	0	0	0	104	20	116	60	37.6	96		0	34.8	11.9	22.87	0	115	127	3.8	17	0.6
948	1	1	64	1	1	0	0	0		0	3	0	0	0	0	0	0	1	0	1	0	0	0	0	1	0	1	1	1	0	0	0	116	21	139	61	37.7	92	21	0	34.2	11.1	13.9		443	142	4	16	1.1
949	0	3	40	0	6	0	0	0		0	4	0	0	0	0	0	0	0	0	0	0	0	0	0	1	0	0	1	0	0	0	0	128	26	139	73	37.4	93		0	39.9	13.6	13.77	1	266	143	3.4	18	1.8
950	1	1	69	0	5	0	0	0		0	1	0	1	0	0	0	0	0	0	0	0	0	0	0	1	0	0	1	1	0	0	1	94	20	84	48	38.3	84		0	38.6	12.9	9.6	4	153	134	4.4	26	1.37
951	0	2	66	1	2	0	0	0		0	3	1	0	0	0	0	0	1	0	1	0	0	0	0	0	0	0	1	1	0	0	1	54	18	125	66	36.8	91	21	0	47	15.9	11.2		148	135	4.5	17	1.1
952	1	1	70	0	7	0	0	0		0	7	0	0	0	0	0	0	0	0	1	1	0	0	0	0	0	0	1	0	1	1	0	95	22	148	71	37.2	91	36	0	38.1	11.7	2.63		127	136	4	11	0.7
953	0	1	51	0	4	0	0	0		0	17	0	0	0	0	0	0	0	0	0	0	0	0	0	0	0	0	0	0	0	0	0	89	18	139	73	36.4	97	21	0	41	13.6	11.75		371	141	3.7	9	0.8
954	0	1	63	0	4	0	0	0		0	5	0	0	0	1	0	1	1	0	0	0	0	0	0	1	1	0	1	1	0	0	0	94	18	158	76	37.5	94		0	18.8	6.1	10		206	138	4.4	55	7
955	1	1	51	0	6	0	0	0		0	4	0	0	0	0	0	0	1	0	1	0	0	0	0	0	0	0	1	1	0	0	0	117	24	161	90	35.8	95	21	0	40.2	13	13.6	1	187	136	4.3	11	1.04
956	0	1	60	0	4	0	0	0		0	2	0	0	0	0	1	0	0	1	0	0	0	0	0	0	0	0	0	0	0	0	0	140	20	143	95	37.2	95		0	46.3	16.1	14.69		263	139	3.9	16	1.09
957	1	1	58	0	3	0	0	0		0	2	1	0	0	0	0	0	0	0	0	0	0	0	0	0	0	0	0	0	0	0	0	123	22	89	42	37.9	91		0	32.3	10.9	16.37		128	137	3.7	13	0.9
958	0	1	87	0	3	0	0	0		0	1	0	1	0	0	0	0	1	0	1	1	0	0	0	0	0	0	1	1	0	0	0	94	21	145	42	37.1	92		0	33.8	11.2	11.8		206	139	4.7	28	1.2
959	0	1	77	0	7	0	0	0		0	1	1	0	0	0	0	0	0	0	0	0	0	0	0	1	0	0	1	0	0	0	0	117	22	123	68	36.9	81		0	30.2	9.6	7.3		151	137	3.8	15	1.2
960	0	1	63	1	2	0	0	0		0	3	0	0	0	0	0	0	0	0	0	0	0	0	0	0	0	0	1	0	0	0	0	100	19	108	72	36.4	98	32	0	40.4	13.4	15.5	1	398	140	4.5	22	1.9
961	1	1	70	1	5	0	0	1	2	0	14	0	0	0	0	0	0	1	0	1	1	0	0	0	0	0	1	1	1	0	1	0	123	26	148	84	37.3	70	100	0	39.4	12.4	11.8		197	140	3.9	15	1.5
963	0	1	71	1	6	0	0	0		0	6	0	0	0	0	0	0	0	0	1	0	0	0	0	0	0	1	1	1	1	1	0	142	26	140	101	36.8	94	28	0	46.8	15.4	9.89		363	150	4.1	24	0.8
966	1	1	57	0	8	0	0	0		0	2	0	1	0	0	0	0	1	0	1	1	0	0	0	0	0	1	1	1	0	0	0	101	28	168	86	37.2	77	36	0	39.3	12.8	12.5		327	134	5.2	14	0.8
967	1	1	44	0	6	1	0	1	1	0	1	0	0	0	0	0	0	0	0	1	0	0	0	0	0	0	0	0	0	0	0	0	135	30	148	48	38.6	86	21	1	34.1	11.2	10		201	137	4.1	14	1
968	0	2	71	0	6	0	0	0		0	3	0	1	0	1	0	0	1	0	1	0	0	0	0	0	0	0	1	0	0	0	1	121	22	207	116	37.7	88	28	0	41	13.1	9.9		241	139	4	19	1.42
969	0	1	47	0	6	0	0	0		0	3	0	1	0	1	0	1	1	0	0	0	0	0	0	1	0	1	1	1	1	0	0	96	18	157	68	37.5	92		0	25.1	8.1	12.2		168	136	4	30	3
970	0	3	76	1	2	0	0	0		0	25	0	0	0	0	0	0	0	0	0	0	0	0	0	0	0	0	0	1	0	0	0	106	30	200	103	37.2	92	28	0	45.5	14.7	11.6		272	140	4.3	10	1.2
972	0	3	53	0	2	0	0	0		0	5	0	1	0	0	0	0	1	0	0	0	0	0	0	0	0	1	1	1	0	0	0	109	22	202	97	36.9	92		0	41.3	13.4	5		167	136	3.9	14	0.8
973	1	2	55	0	8	0	0	0		0	6	0	0	0	0	0	0	0	0	1	1	0	0	0	0	0	0	1	0	0	0	0	104	32	144	83	38.8	95	28	0	33.6	11.1	4.16	0	202	138	4.2	4	0.7
974	1	1	39	0	4	1	0	0		0	2	0	0	0	0	0	0	0	0	0	0	0	0	0	0	0	0	0	0	0	0	0	162	31	143	82	39.3	94	32	0	37.7	12	7.29		406	143	3.9	11	1
975	0	1	55	0	5	0	0	0		0	1	0	0	0	0	0	0	0	0	1	1	0	0	0	0	0	0	1	0	0	0	0	112	20	82	48	37	89	40	0	34.1	11.5	9.4		259	120	4.9	17	0.9
976	0	2	58	1	4	0	0	0		0	7	0	1	0	0	0	0	0	0	1	1	0	0	0	0	0	0	1	1	0	1	1	147	20	155	94	37.9	93	28	0	49	16.5	7.7		271	143	3.6	12	0.9
977	0	1	42	1	6	0	0	0		0	2	0	1	0	1	0	1	0	0	1	0	1	1	0	1	1	0	1	0	1	0	0	137	25	161	120	37.6	91	36	0	30.1	9.7	4.63		87	123	5.2	39	3.5
978	0	2	46	0	3	0	0	0		0	3	0	1	0	0	0	0	1	0	1	1	0	0	0	0	0	1	0	1	0	1	0	86	16	126	84	35.7	97		0	34	11	7.23		490	140	3.7	9	0.8
979	0	1	104	1	2	0	0	0		0	2	0	0	0	1	0	1	0	0	0	0	0	0	0	1	0	0	1	0	0	0	0	106	22	87	50	34.7	84		1	22.9	7.4	0.94	0	31	144	4.6	73	2.1
980	0	3	65	1	1	0	0	0		0	9	0	0	0	0	0	0	0	0	0	0	0	0	0	0	0	0	1	0	0	0	0	90	22	126	64	37.1	96		0	42.5	14.4	6.88		251	142	4.3	18	1.3
981	1	1	78	0	15	0	1			0	2	0	0	0	0	0	0	0	0	0	0	0	0	0	0	0	0	1	0	0	0	0	100	20	166	76	37.9	96	44	0	38.7	12.4	13.83		173	132	3.5	8	0.8
982	0	1	70	1	5	0	0	0		0	20	0	1	0	0	0	0	0	0	1	1	0	0	0	1	0	0	0	0	0	0	1	77	26	123	52	36.7	88		0	39.4	12.8	11.01		201	141	4.1	16	1.2
983	0	1	58	1	2	0	0	0		0	26	0	0	0	0	0	0	0	0	0	0	0	0	0	0	0	0	0	0	0	0	0	116	22	128	67	36.8	90		0	46.1	14.7	10.85		296	137	4.1	15	0.76
984	1	1	64	1	8	0	0	0		0	4	0	0	1	0	0	0	0	0	1	1	0	0	0	0	0	1	1	1	0	0	0	124	20	90	60	36.8	92		0	43.5	14.3	6.28		252	139	5.2	67	2
985	0	2	75	1	10	0	0	0		0	2	0	1	1	0	0	0	0	0	1	1	0	0	0	1	0	0	0	0	0	0	1	90	20	110	50	36.9	90	36	0	42.4	14.7	31.37	8	279	135	4.6	32	1.3
986	1	2	52	1	2	0	0	0		0	7	0	1	1	0	0	0	1	0	1	0	1	1	1	1	0	1	1	1	0	1	0	97	18	106	67	36.6	100		0	31.1	10.5	10.2		239	131	4.3	29	1.5
987	1	2	60	1	5	0	0	0		0	4	0	0	0	0	0	0	0	0	0	0	0	0	0	0	0	0	1	0	0	0	0	107	18	233	122	38.4	98		0	44	14.7	8		147	141	3.2	21	1.35
988	0	1	76	0	4	0	0	0		0	29	0	0	0	0	0	0	0	0	1	0	0	0	0	0	0	0	1	1	0	0	0	132	22	125	85	37.4	91		0	39	12.6	13.12		238	138	3	10	0.68
989	1	1	85	1	4	0	0	0		0	7	0	1	0	0	0	0	0	0	0	0	0	0	0	0	0	0	0	0	0	0	0	90	22	131	76	37.2	99		0	37.9	12.3	4.99	1	109	136	4.1	20	1.2
990	0	1	80	1	5	0	0	0		0	2	0	1	1	0	0	0	1	0	1	1	0	0	0	1	0	1	1	1	1	0	0	94	20	138	54	37.2	87		0	25.9	7.9	13.27		251	142	3.9	23	1.1
991	1	1	55	0	4	0	0	0		0	5	0	0	0	1	0	1	0	0	0	0	1	1	0	0	0	0	1	0	0	0	0	114	28	131	100	39.4	98		0	25.9	8.6	11	8	234	139	5.2	24	2.9
992	0	1	63	1	2	0	0	0		0	2	0	0	0	0	0	0	1	0	1	0	0	0	0	0	0	0	1	1	0	0	0	108	18	127	59	36.1	90		0	40.1	12.9	21.4		296	142	4.5	28	1.2
993	1	3	33	0	2	0	0	0		0	7	0	0	0	0	0	0	1	0	0	0	0	0	0	1	0	0	1	0	0	0	0	123	20	141	83	38.2	98	21	0	39.3	12.4	10.71		276	143	3.9	14	0.6
994	0	2	40	1	12	0	0	0		0	7	1	0	1	0	0	0	1	0	1	1	0	0	0	1	0	0	1	0	1	0	0	89	20	138	76	36.7	96	32	0	43.4	14.8	16.2		313	143	4.1	21	0.9
995	0	1	84	0	6	0	0	0		0	3	1	0	0	0	0	0	0	0	1	0	0	0	0	0	0	1	1	1	0	0	0	109	20	131	78	37.3	87		0	29.3	9.6	15.97		221	134	4.3	21	1.16
996	0	1	60	0	8	0	0	0		0	2	0	1	1	0	0	0	1	0	1	1	0	0	0	1	0	0	1	1	0	0	1	96	24	155	88	37.4	94	21	0	42.2	13.4	24.7		282	134	4.8	37	1.2
997	1	1	91	0	4	0	0	0		0	2	0	0	0	0	0	0	0	0	0	0	0	0	0	0	0	0	1	1	0	0	1	89	24	145	83	37.7	97		0	41.7	13.9	12.07		133	134	4.4	24	1.75
999	0	1	71	1	4	0	0	0		0	2	0	1	1	1	0	1	1	0	1	0	0	0	0	1	0	1	1	1	1	1	0	91	22	82	56	36.7	85	100	0	46.8	15.4	12.15		293	137	5	2.3	1.6
1000	1	2	58	0	6	0	0	0		0	3	0	0	0	0	0	0	0	0	1	0	0	0	0	0	0	1	1	1	0	0	0	109	18	101	66	39.1	86		0	40.4	13.8	7.87		179	135	4.2	10	0.7
1001	1	2	66	0	7	0	0	0		0	2	1	0	0	0	0	0	1	0	1	0	0	0	0	0	0	0	1	1	0	0	0	95	18	107	60	37.3	88		0	43.2	14.4	8.1		153	131	3.8	11	0.7
1002	1	1	77	1	4	0	0	0		0	2	0	1	0	0	0	0	1	0	1	1	0	0	0	1	0	1	1	1	0	1	0	126	18	109	66	37.9	90	44	0	41.3	14	9.31		185	137	4.4	12	0.9
1003	1	3	46	0	6	0	0	0		0	7	0	0	0	0	0	0	0	0	0	0	0	0	0	0	0	0	0	0	0	0	0	96	24	138	68	37.4	97	36	0	35	11.8	6.98		236	138	3.6	8	0.7
1004	1	3	62	1	2	0	0	0		0	5	0	0	0	0	0	0	1	0	0	0	0	0	0	0	0	0	0	1	0	0	0	92	16	87	54	36.3	96		0	34	11.6	3.2	0	99	132	3.7	35	1.7
1005	0	1	53	0	5	0	0	0		0	0	0	0	0	0	0	0	1	0	1	0	0	0	0	0	0	0	0	1	0	0	0	128	24	146	52	38.7	91	36	0	41.7	13.9	19.3	1	282	137	4.2	11	0.7
1006	0	1	100	0	3	0	0	0		0	14	0	0	0	0	0	0	0	0	0	0	0	0	0	0	0	0	1	0	0	1	0	82	18	133	67	36.7	97		0	35.6	11.8	18.3		263	131	4.1	14	0.8
1007	0	1	77	1	5	1	0	0		0	3	0	0	0	0	0	0	1	0	1	0	0	0	0	0	0	0	1	0	0	0	0	130	29	105	57	37.6	87	28	0	51.4	16.4	11.2		188	141	4.2	24	1.3
1008	0	2	74	1	14	0	1	1	2	0	2	0	0	0	0	0	0	0	0	1	1	0	0	0	0	0	1	0	1	0	1	0	85	20	106	81	37.7	96		0	35	11.1	15.6		234	136	4.7	38	1.7
1009	1	1	80	0	2	0	0	0		0	2	0	0	0	0	0	0	0	0	1	0	0	0	0	0	0	0	0	0	0	0	0	115	20	156	81	37.1	92		0	42.1	14.1	8.8		230	142	3.9	14	0.8
1010	0	2	53	1	1	0	0	0		0	7	0	0	0	0	0	0	1	0	1	0	0	0	0	0	0	0	1	0	0	0	0	64	18	134	78	36.8	91		0	46.4	15.3	9.23		201	140	4.6	17	1
1011	1	3	72	1	2	0	0	0		0	2	0	0	0	0	0	1	0	0	0	0	0	0	0	0	0	0	1	1	0	1	0	107	20	150	89	37.4	98		0	38.2	12.5	5.9		127	134	4.5	29	1.27
1012	0	1	69	0	15	0	0	0		0	6	0	1	1	1	1	0	0	0	1	0	0	0	0	1	0	1	1	0	1	0	0	66	16	167	93	36.6	91	28	0	36.5	12	6.11		161	144	3.8	10	0.6
1013	0	2	67	0	3	0	0	0		0	21	0	0	0	0	0	0	1	0	1	1	0	0	0	1	0	1	1	0	1	1	0	58	20	142	50	36.8	93	21	0	40.9	14.1	9.02		223	139	4.1	22	0.8
1014	0	1	62	1	2	1	0	1	2	0	13	0	0	0	0	0	0	0	0	0	0	0	0	0	1	0	0	0	0	0	0	0	138	32	83	61	38	96	100	0	42.9	13.8	20.1		195	141	3.6	13	0.9
1016	1	1	77	1	4	0	0	0		0	1	1	0	0	0	0	0	0	0	0	0	0	0	0	1	0	0	1	0	0	0	0	118	18	112	47	36.8	97		0	28.5	9.1	10		152	149	3.8	31	1.6
1017	0	1	56	0	5	0	0	0		0	4	0	0	0	0	0	0	0	0	1	0	0	0	0	0	0	0	1	1	0	0	0	95	24	156	54	36.9	91		0	40.7	13.8	13.2		240	130	3.1	7	0.6
1018	0	1	87	0	11	0	0	0		0	1	1	1	1	1	0	1	0	0	1	1	0	0	0	1	0	0	1	1	0	0	1	110	20	159	79	37.4	79		0	37.3	11.1	4.59		178	147	3.6	13	0.72
1020	0	1	83	0	9	0	0	0		0	2	0	1	0	0	0	0	0	0	1	0	0	0	0	1	0	1	1	1	1	0	1	52	22	178	93	37.7	96		1	28.5	9.4	11.7		147	133	3.2	21	0.97
1021	0	1	84	1	4	0	0	0		0	1	0	0	0	0	0	0	0	0	0	0	0	0	0	0	0	1	1	0	0	1	0	81	20	143	74	38.8	93		0	36.7	12.7	16.85		194	131	3.3	25	0.98
1023	1	1	88	1	3	0	0	0		0	1	0	1	0	1	0	0	0	0	1	1	0	0	0	0	0	1	1	1	0	0	0	60	24	174	53	36.6	92		0	33.5	10.9	7.55		167	143	4.2	32	1.3
1024	1	2	58	1	1	0	0	0		0	2	0	0	0	0	0	0	0	0	1	0	0	0	0	0	0	1	1	1	0	1	0	126	20	145	63	39.3	93	28	0	40.8	13.5	8.4		168	139	4.4	19	1.1
1025	0	1	77	0	2	0	0	0		0	9	1	0	0	1	0	0	1	0	0	0	0	0	0	0	0	0	1	1	0	0	0	62	16	145	73	36.7	100		0	32	11.2	6.33		172	144	4.2	14	1.1
1026	1	2	76	1	6	0	0	0		0	14	0	0	0	0	0	0	1	0	1	0	0	0	0	0	0	0	1	1	0	0	0	99	20	116	52	36.4	95	28	0	34.7	11	5.6	2	218	141	4.6	60	1.7
1027	1	1	62	1	5	0	0	0		0	5	0	1	0	1	0	1	1	0	0	0	0	0	0	1	1	1	1	1	1	1	0	94	18	187	87	39.3	95		0	39.8	13.1	7.1		102	142	4.7	79	8.94
1028	1	2	78	1	9	0	1	0		1	5	0	0	0	0	0	0	1	0	1	0	0	0	0	0	0	0	0	0	0	0	0	100	30	205	85	36.8	83	30	0	42.2	14.2	3.69		230	142	4.1	18	1.29
1029	0	1	48	1	3	0	0	0		0	1	0	0	0	0	0	0	0	0	0	0	0	0	0	0	0	0	0	0	0	0	0	104	26	122	55	37.6	71	100	0	47.2	16.8	13.6		167	140	3.7	22	1.2
1030	0	1	56	0	5	0	0	0		0	14	0	1	1	0	0	0	1	0	0	0	0	0	0	0	0	0	1	1	0	0	0	113	22	189	61	37.2	88	21	0	38.3	12.2	8.7		229	136	3.4	17	0.6
1031	1	2	53	1	8	1	0	1	2	0	7	0	0	0	0	0	0	0	0	1	1	0	0	0	0	0	0	1	0	0	0	0	93	18	121	80	36.1	99	28	0	45.2	15	6.9		206	140	4	14	0.8
1032	0	1	86	0	8	0	0	0		0	4	0	1	0	1	0	1	0	0	1	0	0	0	0	0	0	0	1	1	0	0	0	52	22	226	90	37.5	85		0	30	10	3.93		153	134	4	31	1.1
1033	1	2	57	1	2	0	0	0		0	1	0	0	0	0	0	0	0	0	1	0	0	0	0	0	0	0	1	1	0	0	0	102	22	107	58	36.7	98	21	0	44	14.6	12.9	4	197	137	4.2	15	1.1
1035	0	1	75	1	3	0	0	0		0	10	0	0	0	1	0	0	0	0	0	0	0	0	0	0	0	0	1	1	0	0	0	96	26	115	61	37.3	89		0	43	15.3	10.55		107	141	3.5	21	1.56
1036	0	1	79	1	5	0	0	0		0	4	0	0	0	0	0	0	1	0	0	0	0	0	0	0	0	0	1	0	0	0	0	119	22	154	61	36.9	88		1	38.4	12.7	16.7		177	135	3.1	27	1.2
1037	1	2	61	1	3	0	0	0		0	5	0	1	1	1	0	1	1	0	1	1	0	0	0	0	0	0	1	1	0	0	0	99	22	181	90	38.2	93		0	31.8	10.4	5.83		145	131	2.7	43	2.1
1038	1	1	71	0	4	0	0	0		0	6	0	0	0	0	0	0	0	0	0	0	0	0	0	1	0	0	0	0	0	0	0	114	28	150	51	38.7	92		0	36.8	11.5	11.98		248	134	4.3	12	0.4
1039	0	1	41	0	2	0	0	0		0	7	0	0	0	0	0	0	0	0	0	0	0	0	0	0	0	0	1	0	0	0	0	127	20	78	46	37.7	94		0	28.6	9.4	28.55		433	135	2.9	19	1.03
1040	0	1	85	1	3	1	0	0		0	1	1	0	0	1	0	1	0	0	0	0	0	0	0	0	0	0	1	0	0	0	1	92	23	106	53	37.1	96		0	40.3	12.3	15.6		135	141	4.6	38	1.6
1041	0	2	70	0	16	0	0	0		0	6	0	1	0	0	0	0	1	0	1	0	0	0	0	0	0	0	1	1	0	0	0	99	36	147	87	36.4	93		0	43.7	14.2	6.38		168	145	3.4	19	1.1
1042	1	3	66	0	3	0	0	0		0	4	0	1	0	1	0	0	0	0	0	0	1	1	0	0	0	0	0	0	0	0	0	66	18	132	82	36.6	96		0	38.8	12.8	6.22	0	159	138	5.5	25	1.9
1043	0	1	55	1	3	0	0	0		0	13	0	0	0	0	0	0	0	0	0	0	0	0	0	0	0	0	0	1	0	0	0	55	20	148	56	37.4	90		0	52	18.1	19		164	141	4.5	26	1
1044	1	1	58	1	4	0	0	0		0	1	0	1	0	1	0	0	1	0	1	1	0	0	0	0	0	1	1	1	0	1	0	115	22	101	69	38.6	96		0	35.8	12.2	8.3		115	125	3.9	10	0.75
1045	1	3	39	0	2	0	0	0		0	5	0	0	0	0	0	0	0	0	0	0	0	0	0	0	0	0	0	0	0	0	0	115	24	129	73	38.3	100		0	25.9	7.3	3.6	0	215	137	3.9	6	0.7
1046	1	3	42	0	4	0	0	0		0	7	0	0	0	0	0	0	0	0	0	0	0	0	0	0	0	0	0	0	0	0	0	95	18	121	80	37.7	99		0	39.2	12.9	5.8		195	135	3.4	4	0.7
1047	0	1	73	1	11	0	0	1	2	0	1	0	1	1	0	0	1	1	0	1	1	0	0	0	0	0	1	1	1	0	0	1	114	31	161	85	37.2	93	40	0	43.1	13.8	15.24		286	142	4.3	16	1.5
1048	1	1	64	1	10	0	0	0		0	5	0	0	1	0	1	0	0	0	1	0	0	0	0	1	0	1	1	1	0	0	0	74	24	93	54	37	93		0	38.7	13	4.1		116	131	4	14	0.8
1049	0	1	47	1	4	0	0	0		0	6	0	1	0	1	0	1	0	0	0	0	0	0	0	0	1	0	1	0	0	0	0	86	24	139	62	38.7	96	21	0	33.2	10.6	11.2		150	139	3.9	52	16.4
1053	0	2	75	0	5	0	0	0		0	4	0	0	1	0	0	0	0	0	1	1	0	0	0	0	0	1	0	1	1	1	0	119	20	139	71	36.7	92	32	0	43.4	13.9	24.8		184	144	4.2	31	0.8
1054	0	1	73	0	2	0	0	0		0	1	0	0	0	0	0	0	0	0	0	0	0	0	0	0	0	0	0	0	0	0	0	95	18	155	88	37.2	97		0	38	12.7	9.76		254	138	3.5	11	0.88
1055	1	1	82	1		0	0	0		0	2	0	0	0	0	0	0	0	0	0	0	0	0	0	0	0	1	0	1	0	1	0	73	16	135	70	37	96		1	28.4	9.8	4.36		194	139	4	20	1.2
1056	0	2	71	0	2	0	0	0		0	1	0	0	0	0	0	0	0	0	1	0	0	0	0	0	0	0	1	0	0	0	0	101	22	153	98	36.7	79	21	0	39.2	12.6	11.48		314	136	3.4	10	0.58
1057	1	2	89	0	4	0	0	0		0	2	0	1	0	0	0	0	0	0	1	0	0	0	0	0	0	0	1	1	0	1	1	101	20	140	88	36.3	97		0	39.6	12.8	7.02		278	139	3.5	29	1.2
1058	0	1	65	0	8	0	1	1	2	0	3	0	0	0	0	0	0	0	0	0	0	0	0	0	0	0	0	1	1	0	0	0	108	16	109	73	36.8	91	21	0	35.2	11.5	13.37		259	136	3.1	20	0.83
1059	0	2	68	0	1	0	0	0		0	4	0	0	0	0	0	0	1	0	1	0	0	0	0	1	0	0	1	1	0	0	0	97	22	161	89	37.2	92		0	40.2	14	10.11		196	139	3.5	14	1.23
1060	1	2	62	0	2	0	0	0		0	4	0	0	0	0	1	0	1	0	1	0	1	1	0	0	0	0	0	0	0	0	0	113	47	157	88	37.2	93		0	35.8	12.2	3.3	2	111	140	4.1	11	0.8
1061	0	1	57	0	3	0	0	0		0	4	0	0	0	0	0	0	0	0	0	0	0	0	0	0	0	0	1	1	0	0	0	86	22	149	85	36.6	95		0	41.3	14.8	11	4	121	124	2.4	28	0.9
1062	0	2	54	0	5	0	0	0		0	6	0	0	0	0	0	0	0	0	1	0	0	0	0	0	0	1	1	1	1	0	1	101	20	152	80	36.8	92		0	39.4	12.9	10.82		298	139	4.5	17	0.69
1063	0	1	46	1	3	0	0	0		0	13	0	0	0	0	0	0	0	0	0	0	0	0	0	0	0	0	0	0	0	0	0	88	18	141	84	38.7	98		0	34.8	12.1	15	9	279	139	3.3	16	0.8
1064	1	1	69	0	4	0	0	0		0	6	0	0	1	0	0	0	0	0	0	0	0	0	0	0	0	0	1	0	0	0	0	94	18	134	92	38.4	100		0	34.7	11.7	6.5	8	172	139	3.7	15	0.7
1065	0	2	69	1	0	0	0	0		0	1	0	1	0	1	0	1	1	0	1	1	0	0	0	1	0	1	1	1	0	1	0	93	20	143	71	36.4	91		0	38.7	12.1	10.2		277	137	4.7	26	1.7
1066	0	1	48	0	3	0	0	0		0	2	0	0	0	0	0	0	1	0	1	1	1	1	1	0	0	1	1	0	0	0	0	86	20	125	80	36.9	96	35	0	32.5	10.7	10.4	7	272	142	3.4	9	0.5
1067	0	2	61	1	2	0	0	0		0	31	0	0	1	1	0	0	1	0	1	1	0	0	0	1	0	0	1	1	0	0	1	110	20	159	57	37.1	90	28	0	32	10.2	11.99	0	357	134	4.8	20	0.7
1068	0	1	66	0	4	0	0	0		0	1	0	1	1	0	0	0	0	0	0	0	0	0	0	0	0	0	1	0	0	0	0	140	22	102	68	38.1	87		0	42.5	14	4.93		149	138	4.2	13	1
1069	0	1	76	0	3	0	0	0		0	4	0	1	0	1	0	1	0	0	0	0	0	0	0	0	0	1	1	1	0	0	0	97	24	154	95	36.8	100		0	31.9	10	2.8		115	145	4.4	40	2.1
1070	0	1	91	0	5	0	0	0		0	7	0	0	0	0	0	0	0	0	0	0	0	0	0	0	0	0	1	0	0	0	0	114	24	153	75	37.2	91		0	41.6	14.3	3.41		244	129	4.2	13	1
1071	0	1	36	0	3	0	0	0		0	6	0	0	0	0	0	0	0	0	0	0	0	0	0	0	0	0	1	0	0	0	0	81	18	139	84	36.7	99		0	31.5	9.8	11.02		571	141	3.8	11	0.7
1072	0	2	52	1	7	0	0	0		0	6	0	0	0	0	1	0	1	0	1	0	0	0	0	1	0	0	1	0	0	0	0	90	20	107	88	36.7	97	28	0	44.3	14.1	808		270	142	5.5	23	0.8
1073	0	1	79	0	14	0	0	0		0	1	0	0	0	0	0	0	0	0	1	1	0	0	0	1	0	0	1	0	0	0	0	80	22	113	52	37.6	85		0	34.4	11	16.36		127	137	5.2	40	1.67
1074	0	2	61	0	1	0	0	0		0	14	0	0	0	0	0	0	0	0	1	1	0	0	0	0	0	0	0	0	0	0	0	105	26	136	72	36.8	93		0	39.1	12.8	14.6		171	141	4	14	0.6
1075	0	1	88	0	5	0	0	0		0	2	0	1	0	0	0	0	1	0	0	0	0	0	0	0	0	0	1	0	0	0	1	121	30	173	93	37.4	89		0	33.3	10.7	7.83		223	139	3.3	43	1.24
1076	0	2	55	1	5	0	0	0		0	4	0	0	0	0	0	0	1	0	1	1	0	0	0	1	0	0	1	0	0	0	0	115	18	140	93	36.8	100	28	0	44.2	14.3	4.3		250	136	3.6	7	1.04
1077	0	1	41	0	4	0	0	0		0	12	0	0	0	0	0	0	0	0	0	0	0	0	0	0	0	0	1	0	0	0	0	113	18	110	69	37.4	95		0	37.1	13.1	15.3		342	130	2.8	6	2.1
1078	0	1	81	0	2	0	0	0		0	1	0	1	0	0	0	0	0	0	1	1	0	0	0	1	0	0	0	1	0	0	0	110	22	93	54	37.3	89	36	0	32.7	10.4	25.02	0	136	138	4.6	28	0.7
1079	0	2	48	0	1	0	0	0		0	6	0	0	0	0	0	0	1	0	1	0	0	0	0	0	0	0	0	0	0	0	0	48	20	127	58	37.1	91	28	0	42.6	14.1	9.39		278	141	3.8	13	0.8
1080	1	2	56	0	6	0	0	0		0	1	0	1	0	0	0	0	1	0	1	1	0	0	0	1	0	0	1	0	0	0	0	81	16	127	58	36.4	96		0	31	10.4	16.31	9	255	136	3.8	27	1.1
1081	0	2	62	0	8	0	0	0		0	13	0	0	0	0	0	0	0	0	1	0	0	0	0	0	0	0	0	0	0	0	0	129	20	186	97	37.3	94	21	0	49.4	15.8	15.1		253	142	4.2	13	0.9
1082	1	3	56	0	2	0	0	0		0	4	0	1	0	0	0	0	1	0	0	0	0	0	0	0	0	0	1	1	0	0	0	99	18	126	76	37.9	96		0	34.5	11.8	3.8		201	138	3.6	19	1.25
1083	1	2	57	0	9	0	0	0		0	3	0	0	0	0	0	0	1	0	1	0	0	0	0	0	0	1	1	0	0	0	0	66	20	137	65	37.7	99	21	1	42.4	13.7	8.92	7	229	141	4.3	16	1
1084	0	1	62	1	7	1	0	0		0	9	0	0	0	0	0	0	1	0	0	0	0	0	0	0	0	0	1	1	1	1	0	94	24	88	44	36.8	94		0	26.4	8.7	5.27		163	121	3.9	57	4.2
1085	0	1	57	1	2	0	0	0		0	16	0	0	0	0	0	0	1	0	0	0	0	0	0	0	0	0	1	0	0	0	0	97	20	144	49	37.4	91	28	0	38.9	12.7	12.86		175	140	4.6	28	1.5
1086	0	3	47	1	1	0	0	0		0	10	0	0	0	0	0	0	0	0	0	0	0	0	0	0	0	0	0	0	0	0	0	120	22	131	91	38.3	92	21	0	39.6	13.1	18.8		199	144	3.9	13	0.9
1087	1	1	69	0	3	0	0	0		0	5	0	0	0	0	0	0	1	0	1	1	0	0	0	0	0	0	1	0	0	0	0	119	26	164	83	36.8	95		0	32.9	11.1	2.15		60	137	4.6	11	0.6
1088	0	1	69	0	5	0	0	0		0	3	0	1	0	0	0	0	1	0	1	1	0	0	0	1	0	0	0	0	0	0	1	96	27	143	53	38.1	88		0	32.4	10.1	8.45		153	137	4.6	23	0.7
1089	0	2	53	0	8	0	0	0		0	3	0	0	0	0	0	0	1	0	1	0	0	0	0	0	0	0	1	1	0	0	0	122	20	147	47	37.4	85	30	0	56.5	17.7	6.23		252	142	4	12	0.6
1090	0	1	67	1	15	0	1	0		0	7	1	0	1	1	0	0	0	0	0	0	0	0	0	0	0	1	1	1	1	1	0	121	24	167	94	38	95		0	36.1	11.6	13.43		239	141	3.9	14	0.9
1091	0	1	72	0	6	0	0	0		0	1	0	1	0	0	0	0	1	0	1	1	0	0	0	0	0	1	1	1	1	0	0	90	32	210	120	38.3	80	36	0	40.3	12.9	20.42		241	134	4.1	15	1.02
1092	0	1	35	0	3	0	0	0		0	7	0	0	0	1	0	0	0	0	0	0	0	0	0	0	0	0	0	0	0	0	0	99	22	140	60	37.1	91		0	46.2	15.4	10.36		286	141	4.3	16	0.7
1093	0	2	40	0	4	0	0	0		0	3	0	1	0	0	0	0	1	0	1	1	0	0	0	0	0	0	1	1	0	0	0	108	24	156	68	37.9	98	44	0	36.6	12.2	14.8		231	139	4.9	12	0.9
1094	0	2	53	1	2	0	0	0		0	5	0	0	0	0	1	0	0	0	1	1	0	0	0	0	0	0	1	0	0	0	0	116	28	155	122	37.1	90	32	0	44.7	14.7	11		205	143	4.5	13	0.8
1095	0	1	78	1	11	1	0	1	2	0	2	0	1	0	1	0	0	1	0	1	1	0	0	0	1	0	1	1	1	0	1	1	82	24	132	34	39.2	76	100	0	36.1	12	24.6	6	291	136	4.5	30	2.2
1096	1	1	52	0	5	0	0	0		0	3	0	0	0	0	0	0	1	0	0	0	0	0	0	0	0	1	1	1	0	0	0	83	20	171	91	36.5	99		0	42.2	13.9	5.3		233	136	4	15	1
1097	0	1	67	1	6	1	0	1	2	0	1	0	0	0	0	0	0	0	0	1	0	0	0	0	0	0	0	0	0	0	0	0	123	30	124	73	36.3	92	50	0	42.8	14.5	8.7		247	139	3.8	14	0.8
1098	1	1	52	0	3	0	0	0		0	14	0	0	0	0	0	0	0	0	0	0	0	0	0	0	0	0	1	0	0	0	0	109	20	142	58	37.8	94		0	45.9	15.1	13.7		211	134	3.3	6	0.7
1099	1	1	57	0	3	1	0	0		0	7	0	0	0	0	0	0	0	0	1	0	0	0	0	1	0	0	0	0	0	0	0	93	29	75	46	39.3	98	24	0	36.4	12.1	25.73	0	11.2	139	3.7	13	1
1100	0	2	74	1	3	0	0	0		0	3	0	0	0	0	0	0	0	0	1	1	0	0	0	1	0	0	1	0	0	0	0	122	24	85	44	37.2	90		0	40.1	12.7	10.27		146	141	3.9	17	0.6
1101	0	2	65	0	2	0	0	0		0	25	0	1	0	1	0	0	1	0	1	1	0	0	0	0	0	1	1	1	0	0	1	97	24	150	108	36.9	89	36	0	41.9	12.1	5.93	0	91	147	4.5	29	1.1
1102	0	1	47	0	14	1	0	1	1	0	3	0	0	0	0	0	0	0	0	0	0	0	0	0	0	0	0	1	0	0	0	0	137	40	185	108	40.1	92	100	1	48.7	16.2	32.9	1	229	143	3.1	9	0.8
1103	0	2	72	0	17	0	0	0		0	4	0	1	0	0	0	0	0	0	1	1	0	0	0	1	0	1	1	1	1	1	1	131	37	151	97	36.9	74	40	0	36.1	11	7.92		273	137	3.4	16	0.98
1104	1	1	86	0	9	0	0	1	2	0	2	0	0	0	0	0	0	0	0	0	0	0	0	0	0	0	0	1	1	0	0	0	101	20	127	53	38.5	90	28	0	37.4	12.5	12.17		289	130	4.5	34	1.44
1106	0	1	64	1	6	0	0	0		0	30	0	0	0	0	0	0	0	0	1	0	0	0	0	1	0	1	0	1	1	0	0	130	22	104	57	36.8	86	36	0	33	10.4	27	2	283	137	4.1	20	1.1
1107	0	1	73	1	2	1	0	0		0	4	0	0	0	1	0	1	1	0	1	0	0	0	0	0	0	1	1	1	1	0	0	108	30	98	54	38.1	94	28	0	41.8	14.3	17.2		199	131	4.7	60	5.5
1108	1	1	76	1	5	0	0	0		0	7	1	0	0	1	1	1	1	1	0	0	0	0	0	0	1	1	1	0	0	1	1	65	18	106	36	38	95		0	20.8	6.5	6.72		126	141	3.4	63	8.4
1109	1	2	56	1	5	0	0	0		0	3	0	0	0	0	0	0	0	0	1	0	0	0	0	0	0	0	0	0	0	0	0	77	16	117	84	36.8	87	28	0	49.9	16.6	7.4	2	92	137	3.3	8	0.6
1110	1	1	34	0	3	0	0	0		0	6	0	0	0	0	0	0	0	0	0	0	0	0	0	0	0	0	0	0	0	0	0	128	18	136	84	39.3	98		0	35.1	11.8	6.8		167	135	3.5	11	0.91
1112	1	3	94	0	3	0	0	0		0	3	0	1	1	1	0	0	0	0	0	0	0	0	0	0	0	1	1	1	0	0	0	86	16	144	79	36.9	98		0	33.4	10.5	9.91	0	227	137	4.1	28	1
1114	0	1	18	0	11	0	0	0		0	5	0	0	0	0	0	0	0	0	0	0	0	0	0	0	0	0	0	0	0	0	0	120	28	135	76	36.9	97	28	0	27.9	9.3	19		275	137	2.9	7	0.4
1115	0	1	66	1	5	0	0	0		0	3	0	0	0	0	0	0	0	0	0	0	0	0	0	0	0	0	0	1	0	0	0	85	22	156	86	36.9	93		0	36.4	12.5	14.5	6	234	139	4.6	19	0.9
1116	0	1	58	0	11	0	0	0		0	3	0	1	0	0	0	0	0	0	1	1	0	0	0	1	0	1	1	1	0	1	0	90	24	157	88	36.9	83		0	34.1	10.9	15.53		465	138	3.6	22	0.6
1117	0	1	53	0	5	0	0	0		0	2	0	0	0	1	0	0	0	0	1	0	0	0	0	0	0	1	1	0	0	0	0	100	22	117	72	36.8	96	32	0	38.6	12.1	10.4		264	132	3.8	31	1.2
1118	1	1	62	1	2	0	0	0		0	13	1	0	1	1	1	0	0	0	1	0	0	0	0	0	0	0	1	1	0	0	0	113	20	133	83	36.7	99	28	0	39.8	13.8	19.6		460	134	4.7	22	0.6
1119	0	1	77	1	4	0	0	0		0	9	0	0	0	1	0	0	0	0	1	0	0	0	0	0	0	0	1	0	0	0	0	119	22	150	42	38.1	83	36	0	29.1	9.7	26.4	4	284	142	4.2	26	1.5
1121	0	1	78	1	4	0	0	0		0	1	0	0	0	0	0	0	0	0	0	0	0	0	0	1	0	1	1	1	0	0	0	132	20	79	44	38.9	91		0	30.9	10	12.8		135	140	4	14	1.2
1122	0	1	88	1	9	0	0	0		0	2	0	0	0	0	0	0	0	0	0	0	0	0	0	0	0	1	1	1	0	0	1	157	22	138	49	36.6	90	21	0	49	16.1	15.6		251	142	2.1	26	1.2
1123	1	1	63	1	5	0	0	0		0	3	0	0	0	0	0	0	0	0	1	1	0	0	0	0	0	1	0	0	0	1	0	101	24	153	73	38.1	90	28	0	42.5	13.6	9.9	0	200	144	4.3	19	1.3
1124	1	1	82	0	2	0	0	0		0	3	0	0	0	0	0	0	0	0	0	0	0	0	0	0	0	1	1	1	0	0	1	106	22	152	57	37.9	93		0	41.5	13.3	5.79		234	139	3.8	15	1.01
1125	0	2	68	1	2	0	0	0		0	2	0	1	0	0	0	0	1	0	1	1	0	0	0	0	0	1	1	1	0	1	1	82	18	162	73	36.9	95		0	48.6	15.6	16.44		107	138	4.2	23	1.32
1126	0	2	79	1	10	0	1	0		0	2	0	1	0	0	0	0	1	0	1	1	0	0	0	1	0	1	1	1	1	1	0	106	20	142	83	37.1	86		0	32	10	10.35		240	134	4.5	24	1.27
1127	0	2	70	0	8	0	0	0		0	3	0	1	0	0	1	0	0	0	1	0	0	0	0	0	0	0	1	0	0	0	0	99	22	143	97	36.3	92		0	33.8	10.9	13		292	131	5.4	32	0.7
1128	0	1	44	0	4	0	0	0		0	4	0	0	0	0	0	0	0	0	0	0	0	0	0	0	0	0	1	1	0	0	0	96	20	139	56	37.4	88		0	40.2	13.3	12.27		250	140	3.3	13	0.5
1129	0	2	60	0	3	0	0	0		0	3	0	0	0	0	0	0	0	0	1	1	0	0	0	0	0	0	0	1	0	0	0	104	20	158	64	37.2	88	30	0	35.8	10.2	7.72		129	141	4.2	6	0.5
1130	0	1	44	1	3	0	0	0		0	2	0	0	0	0	0	0	0	0	0	0	0	0	0	0	0	0	0	0	0	0	0	125	20	146	69	37.1	95		0	44.5	15.6	4.77	0	196	142	3.9	16	1
1131	0	2	64	1	1	0	0	0		0	4	0	0	0	0	0	0	0	0	1	0	0	0	0	0	0	0	1	1	0	0	0	88	18	97	60	37.7	92		0	41.3	14.3	10.49		194	130	3.4	11	1.02
1132	0	2	69	1	4	0	0	0		0	4	0	0	0	1	0	1	0	0	1	0	0	0	0	0	0	0	1	1	0	0	0	102	32	152	90	36.7	92		0	40.8	12.9	15.37		435	138	4.4	39	1.54
1133	0	2	49	1	3	0	0	1	2	0	9	0	0	0	0	1	0	0	0	1	1	0	0	0	0	0	0	0	0	0	0	0	125	32	146	86	36.8	98	35	0	36.8	11.7	10.8		314	141	4.7	19	0.9
1135	0	1	63	0	2	0	0	0		0	5	0	0	1	0	0	0	0	0	1	1	0	0	0	0	0	0	1	0	0	0	0	97	20	136	66	37.3	85		0	31.8	8.9	10.3		226	140	3.6	14	0.6
1136	1	1	45	1	3	0	0	0		0	5	0	0	0	0	0	0	1	0	1	0	0	0	0	0	0	0	1	1	0	0	0	116	25	131	50	38.1	94	21	0	47.4	16.5	9		180	136	3.7	16	0.8
1137	0	1	51	0	3	0	0	0		0	4	0	0	0	0	0	0	1	0	1	0	0	0	0	0	0	0	1	1	0	0	0	123	26	147	56	39.5	92	36	0	44.1	14.8	17.72		262	139	3.9	6	0.6
1138	1	1	71	1	3	0	0	0		0	5	0	0	0	1	0	1	0	0	1	1	0	0	0	0	0	1	1	1	0	0	0	76	18	97	42	36.8	90		0	32.6	11.3	11.8	1	198	138	4.1	26	1.5
1139	1	1	64	0	2	0	0	0		0	2	1	0	0	0	0	0	0	0	0	0	0	0	0	1	0	1	0	1	0	0	0	110	16	125	53	39.4	96		0	22.8	7.6	14.3	1	116	140	4.1	17	0.4
1140	0	1	61	1	7	1	0	0		0	4	1	0	0	0	0	0	1	0	0	0	0	0	0	1	0	0	0	1	0	0	0	116	26	95	61	37	90	44	0	37.1	13.6	10.7		162	138	4.3	18	0.8
1141	0	1	60	0	4	0	0	0		0	7	0	0	0	0	0	0	0	0	1	0	0	0	0	0	0	0	1	1	0	0	0	98	24	135	87	37	89		0	40.3	13.5	18.14		271	132	2.6	9	0.97
1142	0	2	69	0	6	0	0	0		0	3	0	0	0	0	0	0	0	0	1	0	0	0	0	0	0	0	1	1	1	0	0	100	20	139	103	36.4	89	21	0	48.7	16.5	11.9		179	137	3.6	18	1
1143	1	1	42	0	9	0	0	0		0	8	0	0	0	0	0	0	1	0	1	0	0	0	0	0	0	0	0	0	0	0	0	111	20	153	87	36.5	90		0	42.5	13.9	23.4		398	143	3.6	9	0.7
1144	1	3	69	1	2	0	0	0		0	4	0	0	0	0	0	0	1	0	0	1	0	0	0	0	0	0	1	1	0	0	0	125	26	146	86	37.4	92	40	0	39.8	12.3	5.1	1	149	138	3.9	21	1.3
1145	1	1	63	1	4	0	0	0		0	2	0	0	0	0	0	0	1	0	1	0	0	0	0	0	0	0	1	0	1	0	0	101	20	141	43	38	91	28	0	45.1	14.5	7.78		249	144	4.3	24	1
1146	0	2	68	1	7	0	0	0		0	13	0	0	0	0	0	0	0	0	1	0	0	0	0	0	0	0	1	1	0	0	0	133	22	189	104	36.4	92		0	50.3	17.5	18.2	8	264	133	5.1	36	1.5
1147	1	2	60	1	5	0	0			0	2	0	0	0	0	0	0	0	0	1	0	0	0	0	0	0	0	1	0	0	0	0	130	24	216	126	37.2	91	21	0	52.7	17.7	7.67	0	175	141	3.9	9	0.7
1148	1	2	51	1	4	0	0	0		0	7	0	0	0	0	0	0	0	0	1	0	0	0	0	1	0	0	1	0	0	0	0	95	20	112	67	36.7	96		0	33.7	12	10.11	0	313	137	3	14	0.8
1149	0	2	52	1	3	0	0	0		0	1	0	1	0	0	0	0	0	0	1	0	0	0	0	1	0	0	1	0	0	0	0	103	25	181	117	37	95		0	36.5	11.5	3.37		189	146	3.8	20	1
1150	0	3	59	1	5	0	0	0		0	1	0	0	0	0	0	0	1	0	0	0	0	0	0	0	0	0	1	1	0	0	0	111	24	185	96	36.9	96		0	36.3	11.6	7.13		237	141	4.8	10	0.8
1151	0	1	48	0	5	0	0	0		0	15	0	0	0	0	0	0	0	0	0	0	0	0	0	0	0	0	0	0	0	0	0	111	22	115	56	38.1	91	21	0	39.4	13.4	21.67		332	138	4.1	11	0.7
1152	0	1	55	0	3	0	0	0		0	4	0	0	0	0	0	0	0	0	1	1	0	0	0	1	0	0	1	1	0	0	0	135	22	158	85	37	90	36	0	42.8	13.7	12.6		258	138	3.6	16	0.8
1153	0	1	83	0	7	0	0	0		0	1	0	1	0	1	0	1	1	0	1	0	0	0	0	1	0	1	1	1	1	1	0	58	18	190	71	36.9	92		1	33.2	9.5	7.64		235	140	4.3	45	1.8
1154	0	1	64	0	3	0	0	0		0	6	1	0	0	0	0	0	1	0	0	0	0	0	0	0	0	0	1	1	0	0	1	96	20	156	54	36.9	96		0	25.6	8.2	7.82	0	88	137	3.9	26	1.2
1155	0	1	28	0	10	0	0	1	2	0	2	0	0	0	0	0	0	0	0	0	0	0	0	0	1	0	0	0	0	0	0	0	113	20	119	68	37.3	97	21	0	35.3	12.1	17.83		269	137	5.3	10	0.5
1156	0	1	28	1	45	0	1	1	1	0	14	0	0	0	0	0	0	0	0	0	1	1	0	0	1	0	0	0	0	0	0	0	140	43	121	73	36.8	91	100	0	28.8	8.9	15.6		163	139	4.7	18	0.9
1157	0	1	85	1	4	0	0	0		0	1	0	0	0	1	0	1	1	0	1	0	0	0	0	0	0	1	1	1	1	1	1	106	18	137	65	36.9	91	36	0	38.4	12.7	11.99		179	139	3.4	24	1.71
1159	0	2	63	1	5	0	0	0		0	7	0	0	0	0	0	0	1	0	1	0	0	0	0	0	0	1	1	0	0	1	0	68	19	115	64	36.8	96		0	35.8	12	14.7		232	135	3.5	33	1.5
1160	1	1	87	0	2	0	0	0		0	13	1	0	0	0	0	0	0	0	1	0	0	0	0	0	0	0	1	0	0	0	0	126	32	157	88	36.4	82	36	0	38.9	13	11.2		328	140	4.4	17	0.9
1161	0	1	71	0	4	0	0	0		0	2	0	0	0	0	0	0	0	0	0	0	0	0	0	1	0	0	0	0	0	0	0	132	22	132	80	36.2	93		0	32.3	13.85			411	134	3.7	12	0.59
1162	1	1	60	1	9	0	0	0		0	14	0	0	0	0	0	0	0	0	0	0	0	0	0	0	0	0	1	1	0	0	0	119	25	136	99	37.2	90	44	0	43.6	14.4	11.94		336	137	3.4	27	1.67
1163	0	2	50	1	3	0	0	0		0	13	0	0	0	0	0	0	1	0	1	0	0	0	0	0	0	0	0	0	0	0	0	111	26	136	94	37.6	92		0	45.3	15.8	15.6		179	131	3.7	15	0.68
1164	0	1	54	0	3	0	0	0		0	4	0	0	0	0	0	0	0	0	0	0	0	0	0	0	0	0	0	0	0	0	0	93	20	126	82	36.9	90	21	0	41.2	13.9	14.22		320	139	3.9	17	0.65
1165	0	1	77	1	6	0	0	0		0	4	0	1	0	0	0	0	0	0	1	1	0	0	0	0	0	0	1	0	0	0	1	101	24	155	61	37.2	90	28	0	42.8	13.6	27	6	222	136	3.1	45	1.7
1166	1	1	37	0	2	0	0	0		0	8	0	0	0	0	0	0	0	0	0	0	0	0	0	0	0	0	0	0	0	0	0	148	20	109	51	37.4	100		0	35.4	12.1	14.22		176	140	3.4	9	0.6
1167	0	3	48	1	4	0	0	0		0	13	1	0	0	0	0	0	1	0	1	1	0	0	0	1	0	1	1	1	0	0	0	100	18	129	66	36.3	100	28	0	36.3	11.1	19.9		269	135	4.6	12	0.3
1168	1	1	63	0	9	0	0	0		0	14	0	1	0	0	0	0	0	0	0	0	0	0	0	1	0	1	0	0	0	0	0	125	24	142	72	39.4	95	28	0	34.5	10.9	9.8	0	464	140	4	12	0.9
1169	1	3	67	1	8	1	0	0		0	7	0	1	0	1	0	1	1	0	0	0	0	0	0	0	1	0	1	1	0	0	0	113	27	199	88	37	85	21	0	32.3	10.9	3.42		101	140	9	175	26.5
1170	0	1	69	0	9	0	0	0		0	6	0	0	0	0	0	0	0	0	1	1	0	0	0	1	0	0	1	1	0	0	0	111	20	144	65	36.7	95		0	33.1	10.7	10.83		223	145	3.7	23	1.2
1171	0	3	64	1	2	0	0	0		0	5	0	1	0	0	0	0	1	0	1	0	0	0	0	1	0	1	1	1	0	1	0	92	24	102	57	37.4	74	32	0	36.7	12	7.2		238	130	5.5	20	1.1
1172	0	2	84	1	5	0	0	0		0	13	1	0	0	1	0	0	1	0	1	0	0	0	0	0	0	1	1	1	0	1	1	78	18	134	63	37.8	94	21	0	41.1	13.5	9.9		304	138	4.1	21	1.2
1173	0	2	72	1	8	0	0	0		0	31	0	0	0	0	0	0	0	0	1	1	0	0	0	1	0	1	0	1	0	0	0	126	32	142	62	37.1	91		0	40.6	13.6	9.14		200	141	3.5	21	0.7
1174	0	2	80	0	6	0	0	0		0	1	0	1	0	1	0	1	0	0	1	0	0	0	0	0	0	1	1	1	1	1	0	110	28	91	51	38	91	28	0	37	11.8	8.97		232	142	3.8	20	1.7
1175	1	1	81	0	4	0	0	0		0	4	0	1	0	1	0	0	1	0	0	0	0	0	0	0	0	1	1	1	0	0	0	102	24	163	53	38.1	79	36	0	40.7	13.4	9.6		286	135	4.2	15	1.1
1176	0	3	41	0	2	0	0	0		0	4	0	0	0	0	0	0	0	0	0	0	0	0	0	0	0	0	1	0	0	0	0	120	18	144	66	37.4	94		0	46.3	15.7	13.51		360	145	3.5	11	0.7
1177	0	1	80	0	6	0	0	0		0	1	0	0	0	0	0	0	0	0	0	0	0	0	0	0	0	0	1	1	1	1	0	53	25	141	40	37.7	87	28	0	33.7	11.5	10.34		289	139	4	15	0.9
1178	0	2	46	0	5	0	0	1	2	0	1	0	1	0	1	0	0	1	0	1	0	0	0	0	1	0	0	1	0	0	0	0	107	20	174	103	36.9	96	40	0	32.8	9.6	6.21		374	147	4.3	17	1.1
1179	0	1	67	0	9	0	0	0		0	5	0	1	0	1	0	1	1	0	1	0	0	0	0	0	0	1	1	1	1	1	0	101	24	108	60	37.1	89		0	29.9	9.9	6.4		172	143	4.1	24	1.7
1180	0	1	42	0	4	0	0	0		0	10	0	0	0	0	0	0	0	0	0	0	0	0	0	1	0	0	0	0	0	0	0	84	20	122	79	36.6	100		0	36.6	12	10.1		438	134	4.2	12	0.59
1181	0	1	81	0	2	0	0	0		0	1	0	0	0	0	0	0	0	0	1	1	0	0	0	0	0	0	1	0	0	0	0	109	20	89	47	37.1	90	32	0	45.3	14.5	9.01		173	140	3.7	21	1
1182	1	2	51	0	5	0	0	0		0	3	0	0	0	0	0	0	1	0	1	1	0	0	0	0	0	0	1	0	0	0	0	124	30	169	94	36.9	94	30	0	33.7	11.6	9.12		253	144	3.5	23	0.7
1183	0	1	60	0	7	0	0	0		0	3	0	1	0	0	0	0	1	0	0	0	0	0	0	0	0	0	1	0	1	0	0	94	24	210	120	37.7	93	28	0	42.1	13.3	11.43		245	132	4	18	0.93
1184	0	1	79	1	9	1	0	1	2	0	2	1	0	0	0	1	0	0	0	1	1	1	1	0	1	0	0	0	0	0	0	0	123	36	97	52	36.8	90	40	0	40.5	12.9	3.6		198	140	4.2	30	0.9
1185	0	1	79	0	5	0	1	1	2	0	2	0	0	0	0	0	0	1	0	1	1	0	0	0	1	0	0	1	1	0	0	0	133	40	204	132	38.6	88	48	0	44.3	13.6	18.25		376	131	3.7	21	1.71
1186	0	1	56	1	2	0	0	0		0	13	1	0	0	1	0	0	0	0	1	0	0	0	0	0	0	0	0	0	0	0	0	99	20	156	106	36.9	95		0	44.9	16	18.8	1	327	142	3.9	13	1.1
1187	1	3	29	0	2	0	0	0		0	4	0	0	0	0	0	0	0	0	0	0	0	0	0	0	0	0	0	0	0	0	0	139	20	147	45	37.3	99		0	23.6	7.1	11.8	6	259	134	3.2	11	0.6
1188	1	3	68	0	3	0	0	0		0	3	0	1	0	0	0	0	0	0	0	0	0	0	0	0	0	1	1	1	0	0	1	107	21	145	91	37.5	97		0	48.3	16.1	4.11		178	139	3.7	11	0.71
1189	0	1	65	0	4	0	0	0		0	0	0	0	0	0	0	0	1	0	0	0	0	0	0	0	0	1	1	0	0	0	0	145	28	178	60	38.3	80	40	0	31.3	10.5	24.66		414	126	4.4	25	0.73
1190	1	3	63	1	2	0	0	0		0	3	0	0	0	1	0	1	0	0	0	0	0	0	0	0	1	0	1	1	0	0	0	111	21	133	70	37.9	97		0	29.8	10	10.45	0	334	137	4.6	40	6.9
1192	0	1	49	0	2	0	0	0		0	3	0	1	0	1	0	1	1	0	0	0	0	0	0	0	1	0	1	0	0	0	0	103	20	189	106	38.1	92		0	34.9	11	6.33		168	133	7.3	68	11.71
1193	0	1	74	1	11	0	1	0		0	7	0	0	0	0	0	0	0	0	0	0	0	0	0	0	0	0	0	1	0	0	0	119	18	116	58	36.7	95		0	45.3	14.8	21.7	1	222	136	4	19	1
1194	0	1	52	1	3	0	0	0		0	1	1	0	0	0	0	0	0	0	0	0	0	0	0	0	0	0	0	0	0	0	0	109	20	100	51	39.4	91		0	36.9	12.3	11.9		265	141	4	23	0.9
1195	0	1	68	0	3	0	0	0		0	19	0	0	0	0	0	0	0	0	0	0	0	0	0	0	0	0	1	0	0	0	0	99	22	165	56	37.3	90		0	45.5	14.6	14.44		189	145	3.9	19	0.9
1196	0	1	80	1	3	0	0	0		0	13	0	0	0	1	1	1	0	1	0	0	0	0	0	0	0	0	1	0	0	0	1	99	24	169	92	37.2	96	21	0	35.5	12	3.9		83	139	4.5	21	1.1
1197	0	1	39	0	9	0	0	1	2	0	3	0	0	0	0	0	0	1	0	1	1	0	0	0	1	0	0	1	0	0	0	0	111	21	162	103	36.8	94	32	0	36	11	9.4		244	142	3.8	16	0.6
1198	0	1	84	0	7	0	0	1	2	0	4	0	1	0	0	0	1	1	0	1	1	0	0	0	0	0	0	1	1	0	0	0	76	20	160	67	36.4	96		0	36.8	11.5	17.64	0	208	144	4.6	29	1.6
1199	0	1	55	0	3	0	0	0		0	3	0	1	0	0	0	0	0	0	1	1	0	0	0	0	0	1	1	1	1	1	0	93	30	134	88	37.2	89	36	0	33	10.6	13	0	410	141	3.7	18	0.6
1200	0	2	53	0	7	0	0	1	2	0	30	0	0	0	0	0	0	0	0	1	1	0	0	0	0	0	0	1	0	0	0	0	91	18	120	64	37	94	28	0	41.7	12.8	15.7		289	144	3.9	33	1.28
1201	1	1	56	0	3	0	0	0		0	1	0	0	0	0	0	0	0	0	1	0	0	0	0	0	0	0	1	0	0	0	0	138	36	94	53	38.5	90		0	44.8	14.6	15.2		284	141	3.8	24	0.9
1202	0	1	55	1	5	0	0	0		0	3	0	0	0	0	0	0	1	0	0	0	0	0	0	0	0	0	1	1	0	0	0	111	18	96	55	36.8	92		0	39.1	13.5	16.7		193	133	3.7	20	0.9
1203	1	3	57	1	3	0	0			0	7	0	1	0	0	0	0	1	0	0	0	0	0	0	0	0	1	1	1	0	1	1	90	20	134	74	35.9	88	21	0	44	14.6	14.4		198	138	3.6	32	1.3
1204	0	1	64	1	8	0	0	0		0	12	0	0	0	0	0	0	0	0	0	0	0	0	0	0	0	0	1	1	0	0	0	108	22	123	87	37.8	88		0	39.2	12.8	16.3		222	139	4.4	18	1.1
1205	0	1	45	0	4	1	0	1	2	0	2	0	0	0	0	0	0	0	0	1	0	0	0	0	1	0	0	0	0	0	0	0	142	44	79	57	37.4	91	28	0	27.2	8.8	40.3	5	307	138	4	17	1.4
1206	1	2	60	0	6	0	0	1	2	0	3	0	1	1	0	0	0	1	0	1	1	0	0	0	1	0	1	1	0	0	1	0	94	18	139	63	36.7	100	28	1	46.5	15.1	11.4	4	127	139	3.5	25	0.9
1207	0	2	61	0	5	0	0	1	2	0	5	0	1	0	0	0	0	1	0	1	1	0	0	0	1	0	1	0	0	0	1	0	102	24	150	44	37.1	89	40	0	38.5	11.6	19.1		158	139	3.8	10	0.5
1208	0	1	50	0	3	1	0	0		0	1	1	0	0	0	0	0	0	0	1	0	0	0	0	0	0	0	1	0	0	0	0	132	18	114	63	36.9	87	44	0	20.5	7.2	21.58		60	128	4.2	12	0.4
1209	0	1	54	1	1	0	0	0		0	4	0	0	1	0	0	0	1	0	0	0	0	0	0	0	0	1	0	1	0	1	1	101	20	163	56	37.6	96		0	32	10.4	10.5		325	137	5.3	24	1.3
1210	0	1	49	0	5	0	0	0		0	4	1	0	0	0	0	0	0	0	0	0	0	0	0	1	0	0	0	0	0	0	0	167	24	88	50	37	92		0	30	9.6	5.87		152	134	3	15	0.9
1211	1	3	88	1	3	0	0	0		0	1	1	0	0	1	0	0	0	0	0	0	0	0	0	1	0	0	1	1	0	0	1	50	20	160	43	37.5	93		0	33.3	11.2	7.33		264	137	4.7	29	1.6
1212	0	2	64	0	1	0	0	0		0	20	0	0	0	0	0	0	1	0	1	0	0	0	0	0	0	1	1	1	1	1	0	94	18	134	85	37.2	93	21	0	43.2	13.5	15.62		428	141	4.1	12	0.6
1213	0	1	38	1	1	0	0	0		0	3	0	0	0	0	0	0	0	0	0	0	0	0	0	0	0	0	0	0	0	1	0	100	29	86	51	37	94		0	37.8	12.6	11.2		302	135	4	10	0.8
1214	0	1	67	0	9	0	0	0		0	6	0	1	0	0	0	0	0	0	0	0	0	0	0	0	0	1	1	1	0	1	1	109	18	138	73	38.1	89	28	0	38.7	12.8	5.17		204	135	3.4	15	0.7
1215	1	1	54	0	6	0	0	0		0	4	0	0	0	1	0	1	1	0	1	1	0	0	0	1	0	0	0	0	0	0	0	116	28	143	73	36.6	95		0	31.3	10.4	5.2	1	144	139	5.2	27	1.4
1216	0	1	50	1	3	0	0	0		0	32	0	0	0	0	0	0	1	0	0	0	1	0	0	0	0	0	1	0	0	0	0	119	20	93	62	37.1	93		0	39.6	14	39.74	9	262	142	2.9	24	2
1217	0	1	69	1	5	0	0	0		0	7	0	1	0	0	0	0	1	0	0	0	0	0	0	0	0	1	1	1	1	1	1	55	18	108	39	37.4	94		0	34.4	11.3	12.51		264	135	4.4	15	1.1
1218	0	3	59	0	8	0	0	0		0	5	0	1	1	0	0	0	1	0	0	0	0	0	0	0	0	1	1	1	0	0	0	139	28	228	109	37.9	96		0	38.6	12.3	13.11		295	142	4.2	26	1.3
1219	0	2	60	1	2	0	0	0		0	20	0	0	0	0	0	0	1	0	1	0	0	0	0	0	0	1	1	1	0	1	0	92	18	158	74	37.7	89	28	0	43.1	15.1	10.04		283	140	3.6	9	0.6
1220	1	3	61	1	3	0	0	0		0	4	0	0	0	0	0	0	1	0	0	0	0	0	0	0	0	0	1	1	0	0	0	120	22	124	62	37.4	96	35	0	40	13.3	11.4	1	326	137	4.2	43	2.3
1221	1	1	76	0	8	1	0	1	2	1	7	0	0	1	0	0	0	0	0	1	0	0	0	0	0	0	1	1	1	1	0	1	154	30	149	45	37.2	90	60	0	42.7	14.1	19.37		242	142	3.1	37	1.8
1222	0	1	42	1	3	0	0	0		0	4	0	0	0	0	0	0	0	0	0	0	0	0	0	0	0	0	0	0	0	0	0	121	25	154	96	37	95	21	0	37.6	13.1	13.2		180	150	3.8	11	0.9
1223	1	3	52	0	4	0	0	0		0	4	0	0	0	0	0	0	0	0	0	0	0	0	0	0	0	0	0	0	0	0	0	113	22	124	54	37.2	94		0	42.1	14.1	12.46		189	140	3.9	23	1.5
1224	0	1	91	1	9	0	1	1	2	0	14	0	1	0	1	0	1	0	0	1	0	0	0	0	0	0	1	1	1	0	1	1	91	29	123	54	37	94	100	1	26	8.3	21.6		255	138	4.4	39	1.9
1225	0	2	53	0	2	0	0	0		0	2	0	1	0	0	0	0	0	0	1	1	0	0	0	0	0	0	1	0	0	0	0	106	28	209	58	37.1	77	28	0	51.7	16.2	9.4		260	139	4.2	5	0.7
1226	1	3	33	0	2	0	0	0		0	2	1	0	0	0	0	0	0	0	0	0	0	0	0	0	0	0	0	0	0	0	0	125	22	138	86	39.2	98		0	27.2	8.8	2.29	1	91	139	3.7	12	0.9
1227	0	2	59	1	3	0	0	0		0	4	0	1	0	0	0	0	0	0	1	1	0	0	0	0	0	0	1	0	0	0	0	89	16	109	65	37.9	95		0	46.2	15.7	15.5		192	129	4	13	1
1228	0	2	69	0	3	0	0	0		0	5	0	1	0	0	0	0	1	0	1	1	0	0	0	1	0	1	1	1	0	1	0	105	24	175	63	36.8	92		0	44.1	14.3	4.5		173	143	3.5	11	0.5
1229	1	1	64	0	2	0	0	0		0	4	0	1	0	0	1	0	0	0	1	0	0	0	0	0	0	0	1	1	0	0	0	100	22	150	71	37.8	89		0	35	10.7	12.67		390	141	4.3	16	1
1230	0	2	66	1	2	0	0	0		0	5	0	0	0	0	0	0	0	0	1	0	0	0	0	1	0	0	1	0	0	0	0	60	24	213	91	36.8	92		0	36.5	11.6	7	2	330	147	4.1	13	0.9
1231	0	1	72	1	2	0	0	0		0	20	0	0	0	0	0	0	1	0	0	0	0	0	0	0	0	1	1	1	1	1	0	93	18	159	74	36.4	98		0	36.8	11.8	6		492	134	5.2	21	0.8
1232	0	1	74	0	2	0	0	0		0	4	0	1	1	0	0	0	0	0	1	0	0	0	0	0	0	0	1	0	0	1	0	82	22	130	72	37.5	95		0	41.1	13.7	10.34		30	137	4.6	20	1.5
1233	0	1	53	1	20	1	0	1	2	0	14	0	0	0	0	0	0	0	0	0	0	0	0	0	0	0	0	0	0	0	0	0	123	30	162	105	37.7	99	100	0	36.7	12.1	34.5		620	134	5.3	30	0.6
1234	0	1	61	0	3	0	0	0		0	7	0	0	0	0	0	0	1	0	1	0	0	0	0	0	0	1	1	0	0	0	0	121	32	162	57	36.8	91		0	40.9	14	22.5		254	135	3.5	11	0.7
1235	1	1	55	0	6	0	0	0		0	5	0	0	0	0	0	0	1	0	1	0	0	0	0	0	0	0	1	1	0	0	0	108	26	128	60	37.1	88	21	0	42	14	7.09		192	137	4.5	8	0.6
1236	0	2	53	0	5	0	0	1	2	0	14	0	0	0	0	0	0	0	0	1	1	0	0	0	0	0	0	0	0	0	0	0	125	35	148	90	36.9	70	32	0	42.2	11.1	15.1		269	139	4.4	14	0.5
1237	0	1	50	1	5	0	0	0		0	14	0	1	0	0	0	0	0	0	1	1	0	0	0	1	0	0	1	1	1	0	0	132	22	202	121	38	92		0	45.4	15.3	7.04	0	195	141	4.2	14	0.9
1238	0	2	80	0	8	0	1	0		1	2	0	1	0	0	0	0	1	0	1	0	0	0	0	0	0	1	1	1	1	1	0	120	28	151	59	37.8	91	28	0	34.6	11	12.29		233	138	4.1	37	1.4
1239	1	1	71	1	7	0	0	0		0	11	0	0	0	1	0	0	0	0	0	0	0	0	0	0	0	1	0	0	0	0	1	87	20	82	39	36.7	92	21	1	39.8	13.8	24.61	1	167	139	4.8	44	1.7
1240	1	2	78	0	9	0	0	0		0	4	0	0	0	0	0	0	0	0	1	0	0	0	0	0	0	1	1	1	0	1	1	60	18	124	52	36.7	98		0	35.8	12	8.6		133	135	2.8	18	1
1242	1	1	67	0	3	0	0	0		0	2	0	0	0	0	0	0	1	0	1	1	0	0	0	0	0	0	1	1	0	0	0	102	24	179	67	38.8	89	32	0	41.5	13.9	9.45		245	136	4.4	25	0.8
1243	0	2	65	1	7	0	0	0		0	7	0	1	0	0	1	1	1	0	1	0	0	0	0	1	0	1	1	1	0	1	0	100	24	142	80	36.8	94		0	40.1	12.8	15.6		111	137	4.5	45	2.12
1244	0	2	66	1	7	0	0	1	2	0	8	0	0	0	1	0	1	0	0	1	1	0	0	0	0	0	1	0	0	0	0	0	171	24	196	132	36.8	82	60	0	38.4	11.9	18.38		392	131	4.2	45	1.2
1245	0	3	58	0	4	0	0	0		0	3	0	0	0	0	0	0	1	0	1	0	0	0	0	1	0	0	0	1	0	0	0	109	22	171	56	38.6	84	28	0	32.2	10.4	8.18		177	139	4.3	15	1
1246	0	1	87	0	5	0	0	0		0	1	0	1	0	0	0	0	0	0	0	0	0	0	0	0	0	1	1	1	1	0	0	55	20	166	87	36.5	89		0	38.7	12.3	5.52		238	132	3.4	12	0.76
1247	0	1	78	0	7	0	0	0		0	65	0	0	0	0	0	0	0	0	0	0	0	0	0	0	0	0	1	1	0	0	0	106	25	135	41	37.4	90	21	0	40.1	13.8	19.07		206	142	3.2	31	1.3
1248	0	1	67	0	11	0	1	0		1	11	0	0	1	0	0	0	0	0	0	0	0	0	0	1	0	0	0	0	0	0	0	90	22	136	55	37.2	91	34	0	32.5	11.3	6.51	1	153	132	3.3	12	0.8
1249	0	3	32	0	2	0	0	0		0	7	0	0	0	0	0	0	0	0	0	0	0	0	0	1	0	0	0	0	0	0	0	103	24	154	53	37.3	93		0	33.5	11.1	14.46		384	145	4.3	7	0.6
1250	1	1	81	1	10	0	0	0		0	1	0	1	0	1	0	0	1	0	0	0	0	0	0	0	0	1	1	1	1	1	0	114	20	168	87	39.4	91		1	31.9	10.3	20.6	3	265	134	3.9	24	1.7
1251	1	1	58	1	2	0	0	0		0	3	0	0	0	0	0	0	0	0	1	1	0	0	0	0	0	0	1	1	0	0	0	115	22	134	77	37.5	92	28	0	40	14	7.6		214	148	4.5	29	2
1252	1	2	67	1	2	0	0	0		0	20	0	0	0	0	0	0	1	0	1	0	0	0	0	0	0	0	1	1	0	0	0	52	20	100	46	36.3	93	21	0	37	13	5.6	1	99	133	3	36	1.9
1253	1	1	58	0	3	0	0	0		0	1	0	0	0	0	0	0	0	0	1	0	0	0	0	0	0	0	1	1	0	0	0	88	22	137	61	37.8	84	21	0	44.4	14.2	5.38		201	140	4.3	15	0.7
1254	0	1	23	1	4	0	0	0		0	5	0	0	1	1	0	0	1	0	0	0	0	0	0	0	0	0	1	1	0	0	0	100	22	153	74	36.4	97		0	37.9	12.8	8.65		289	141	4.6	11	0.8
1255	0	1	78	0	14	0	0	0		0	2	0	0	0	0	0	0	0	0	0	0	0	0	0	0	0	0	1	0	0	0	0	108	28	159	92	36.9	90		0	31.3	10.3	23.12		279	129	4.2	21	0.89
1256	0	1	63	1	12	0	0	0		0	4	0	0	0	1	0	1	1	0	0	0	0	0	0	0	0	1	1	1	0	1	0	111	30	160	50	38.2	79	36	0	35.4	10.9	16.09		139	138	4.9	52	3.32
1257	0	1	65	1	4	0	0	0		0	1	0	0	0	0	0	0	0	0	1	0	0	0	0	0	0	0	1	0	0	0	0	86	20	145	49	37.8	86	28	0	37	12.2	11.6		251	134	4.5	23	1.2
1258	0	1	42	0	5	0	0	0		0	2	0	0	0	0	0	0	0	0	0	0	0	0	0	0	0	0	1	0	0	0	0	110	16	149	73	38.1	95		0	35.8	11.8	12.38		300	141	3.7	13	0.9
1259	0	1	61	0	16	0	0	0		0	1	1	1	0	0	0	0	0	0	0	0	0	0	0	0	0	1	1	1	1	1	0	87	18	239	122	36.9	97		0	42.2	13.8	12.69		233	141	3.2	12	0.87
1260	0	2	85	1	6	0	0	0		0	1	0	1	0	0	0	0	1	0	1	1	0	0	0	0	0	0	1	0	0	0	0	107	30	142	53	38.3	87	28	0	34.3	10.8	12.96		181	135	4.3	20	0.58
1261	0	2	49	0	4	0	0	0		0	5	0	0	0	0	0	0	1	0	1	0	0	0	0	0	0	1	0	0	0	0	0	61	18	115	53	36.6	86	100	0	48.3	15.7	12.6		262	138	3.1	11	0.5
1262	0	1	63	1	4	0	0	0		0	7	1	0	0	1	0	1	0	0	0	0	0	0	0	0	0	1	0	0	1	1	0	110	20	139	47	38.3	91		0	25	8	5.44		294	144	3.7	15	1.4
1263	0	1	60	0	4	0	0	0		0	6	0	0	0	0	0	0	0	0	0	0	0	0	0	0	0	0	0	0	0	0	0	114	20	162	90	39.2	88		0	38.3	13	21.62	0	364	137	3.4	13	0.8
1265	0	1	59	0	3	0	0	0		0	1	1	0	0	0	0	0	0	0	0	0	0	0	0	0	0	0	1	0	0	0	0	125	20	143	114	39.2	98		1	44.7	14.6	24.48		211	137	3.7	12	0.88
1266	1	2	48	0	5	0	0	0		0	5	0	0	0	0	0	0	0	0	1	0	0	0	0	0	0	0	0	1	0	0	0	114	20	144	81	38.2	95		0	43.3	14.5	10.6	2	223	135	3.1	8	0.7
1267	1	1	74	0	3	0	0	0		0	14	0	0	0	0	0	0	0	0	0	0	0	0	0	0	0	0	0	0	0	0	0	96	26	115	51	38.6	93		0	33.2	11.2	6.92		102	129	3.4	9	0.69
1269	0	1	73	1	4	0	0	0		0	6	0	0	0	1	0	1	1	0	1	0	0	0	0	0	0	1	1	1	0	0	1	84	20	192	75	39.2	93		0	38.4	12.6	15.9		130	144	3.5	29	1.7
1270	0	2	72	0	6	0	0	0		0	7	0	0	0	0	0	0	0	0	1	0	0	0	0	0	0	0	1	0	0	0	0	86	24	125	67	35.8	92	21	0	41.4	13.5	18.7		229	134	4.2	9	0.85
1271	0	1	42	0	2	0	0	0		0	2	0	0	0	0	0	0	1	0	0	0	0	0	0	0	0	0	0	0	0	0	0	120	26	136	81	37.3	95		0	39	12.7	11.67		256	146	3.5	6	0.6
1272	0	1	74	0	15	0	0	0		0	7	0	1	0	0	0	0	0	0	1	1	0	0	0	0	0	0	0	1	0	0	0	128	33	162	94	37.7	88	70	0	37.6	11.5	15.65		205	138	3.3	14	0.67
1273	0	2	69	1	6	0	0	0		0	7	0	0	0	0	0	0	0	0	1	1	0	0	0	0	0	0	1	0	0	0	0	99	28	148	95	36.1	93		0	51.6	17.7	8.1		155	137	4.6	21	1
1274	0	1	59	1	8	1	0	1	2	0	14	0	1	0	0	0	0	0	0	0	0	0	0	0	1	0	1	1	1	1	1	1	125	39	173	53	37.3	91	50	0	36.9	11.4	14.3	7	377	152	4	10	0.7
1275	0	1	35	0	3	0	0	0		0	4	0	0	0	0	0	0	0	0	0	0	0	0	0	0	0	0	1	0	0	0	0	112	18	125	83	39.4	95		0	38.5	13.5	7.59		207	136	3.4	11	0.73
1276	0	1	60	1	2	0	0	0		0	3	0	0	0	1	0	0	1	0	1	0	0	0	0	0	0	1	1	1	1	1	0	91	18	162	58	37	96		0	41.3	14.2	22.31		262	129	3.6	21	1.29
1277	0	1	47	0	7	0	0	0		0	7	0	0	0	0	0	0	0	0	0	0	0	0	0	0	0	0	0	0	0	0	0	96	16	114	59	37.2	97		0	30	9.7	27.72		370	135	3.8	18	0.92
1278	0	1	91	0	9	0	0	0		0	7	0	1	0	1	0	1	0	0	1	0	0	0	0	1	0	0	1	0	0	0	1	74	26	170	95	37	90		0	34.5	11.4	11.06		191	131	3.6	37	1.24
1279	1	1	77	0	11	0	0	0		0	14	0	0	1	0	0	0	0	0	1	1	0	0	0	0	0	1	1	1	0	0	0	117	20	96	41	37.7	88		0	37.2	12.6	14.4	2	214	134	3.1	31	1
1280	0	2	59	1	1	0	0	0		0	30	0	0	0	0	0	0	0	0	1	0	0	0	0	0	0	0	0	1	0	0	0	111	20	138	99	37.1	90	21	0	41.5	14.6	15	0	377	130	3.4	8	0.8
1281	0	1	41	1	4	0	0	0		0	6	0	1	0	1	0	1	0	0	0	0	0	0	0	0	1	0	1	0	0	0	0	98	18	162	100	37.8	88		0	36.1	12.2	12.7		196	148	3.3	12	4.6
1282	0	1	79	0	3	0	0	0		0	0	0	0	0	0	0	0	1	0	0	0	0	0	0	1	0	0	1	1	0	0	0	83	20	160	53	36.9	93		0	32.8	10.6	18.45		199	136	4.2	27	1.08
1283	0	3	77	0	4	0	0	0		0	3	0	1	0	0	0	0	0	0	0	0	0	0	0	1	0	1	1	1	0	1	1	72	21	175	93	37.5	91	28	0	35	10.7	6.92		163	133	3.8	12	0.59
1284	1	1	64	0	3	0	0	0		0	3	0	0	0	0	0	0	1	0	1	0	0	0	0	1	0	1	1	1	0	1	1	106	32	118	74	36.4	99	40	0	34.8	11.2	2.9	1	187	126	4.9	13	0.5
[truncated: 167 more columns]
